# Supplementary material for: 7-(2,2-Dimethylpropanamido)-2-methyl-1,8-naphthyridin-1-ium chloride monohydrate
Source: Acta Crystallogr Sect E Struct Rep Online. 2009 Jan 17;65(Pt 2):o340. doi: 10.1107/S1600536808042955 (PMC2968242; doi:10.1107/S1600536808042955)
Supplement: Supplementary file 1 [file e-65-0o340-sup1.cif]

##############################################################################
###                                                                        ###
###        Electronic paper (Acta Crystallographica Section E)             ###
###                                                                        ###
##############################################################################
#                                                                            #
# This CIF contains the data in a paper accepted for publication in Acta     #
# Crystallographica Section E. It conforms to the requirements of Notes      #
# for Authors for Section E, and has been peer reviewed under the auspices   #
# of the IUCr Commission on Journals.                                        #
#                                                                            #
# Full details of the Crystallographic Information File format               #
# are given in the paper "The Crystallographic Information File (CIF):       #
# a New Standard Archive File for Crystallography" by S. R. Hall, F. H.      #
# Allen and I. D. Brown [Acta Cryst. (1991), A47, 655-685].                  #
#                                                                            #
# The current version of the core CIF dictionary is obtainable from          #
# ftp://ftp.iucr.org/pub/cif_core.dic. The current version number is 2.4.    #
#                                                                            #
# Software is freely available for graphical display of the structure(s) in  #
# this CIF.  For information consult the CIF home page http://www.iucr.org/  #
# cif/home.html                                                              #
#                                                                            #
# This file may be used for bona fide research purposes within the           #
# scientific community so long as proper attribution is given to the journal # 
# article from which it was obtained.                                        #
#                                                                            #
##############################################################################
                                             
data_global
_audit_creation_method     'form.cif (version 2.0)'
_journal_data_validation_number     ?
_journal_date_recd_electronic     2008-12-15
_journal_date_accepted     2008-12-17
_journal_name_full     'Acta Crystallographica, Section E'
_journal_year     2009
_journal_volume     65
_journal_issue      2
_journal_page_first     o340
_journal_page_last     o340
_journal_paper_category     QO
_journal_coeditor_code     NG2528
_publ_contact_author_name     'Prof. Fun Hoong Kun'
_publ_contact_author_address
;
      X-ray Crystallography Unit
      School of Physics
      Universiti Sains Malaysia
      11800 USM, Penang
      MALAYSIA
;
_publ_contact_author_email     'hkfun@usm.my'
_publ_contact_author_fax     '6 04 6579150'
_publ_contact_author_phone     '6 04 6533652'
_publ_section_title
;
7-(2,2-Dimethylpropanamido)-2-methyl-1,8-naphthyridin-1-ium chloride monohydrate
;
loop_
    _publ_author_name
    _publ_author_footnote
    _publ_author_address
    'Hoong-Kun Fun' ?
;     X-ray Crystallography Unit
      School of Physics
      Universiti Sains Malaysia
      11800 USM, Penang
      Malaysia
;
    'Reza Kia' ?
;
      X-ray Crystallography Unit
      School of Physics
      Universiti Sains Malaysia
      11800 USM, Penang
      Malaysia
;
    'Nirmal Kumar Das' ?
;
      Department of Chemistry,
      Bengal Engineering and Science University,
      Shibpur, Howrah 711 103,
      India
;
    'Debabrata Sen' ?
;
      Department of Chemistry,
      Bengal Engineering and Science University,
      Shibpur, Howrah 711 103,
      India
;
    'Shyamaprosad Goswami' ?
;
      Department of Chemistry,
      Bengal Engineering and Science University,
      Shibpur, Howrah 711 103,
      India
;
data_I
_audit_creation_method     SHELXL-97
_chemical_name_systematic
;
7-(2,2-Dimethylpropanamido)-2-methyl-1,8-naphthyridin-1-ium chloride monohydrate
;
_chemical_name_common
;
;
_chemical_formula_moiety     'C14 H18 N3 O +, Cl -, H2 O'
_chemical_formula_sum     'C14 H20 Cl N3 O2'
_chemical_formula_iupac     'C14 H18 N3 O +, Cl -, H2 O'
_chemical_formula_weight     297.78
_chemical_melting_point     ?
_symmetry_cell_setting     'Orthorhombic'
_symmetry_space_group_name_H-M     'Pbcn'
_symmetry_space_group_name_Hall     '-P 2n 2ab'
loop_
    _symmetry_equiv_pos_as_xyz
    'x, y, z'
    '-x+1/2, -y+1/2, z+1/2'
    '-x, y, -z+1/2'
    'x+1/2, -y+1/2, -z'
    '-x, -y, -z'
    'x-1/2, y-1/2, -z-1/2'
    'x, -y, z-1/2'
    '-x-1/2, y-1/2, z'
_cell_length_a     19.0092(5)
_cell_length_b     9.0077(2)
_cell_length_c     17.7294(5)
_cell_angle_alpha     90.00
_cell_angle_beta     90.00
_cell_angle_gamma     90.00
_cell_volume     3035.79(14)
_cell_formula_units_Z     8
_cell_measurement_reflns_used     5042
_cell_measurement_theta_min     2.30
_cell_measurement_theta_max     29.86
_cell_measurement_temperature     100.00(10)
_exptl_crystal_description     'block'
_exptl_crystal_colour     'colourless'
_exptl_crystal_size_max     0.41
_exptl_crystal_size_mid     0.29
_exptl_crystal_size_min     0.19
_exptl_crystal_density_diffrn     1.303
_exptl_crystal_density_meas     ?
_exptl_crystal_density_method     'not measured'
_exptl_crystal_F_000     1264
_exptl_absorpt_coefficient_mu     0.257
_exptl_absorpt_correction_type     'multi-scan'
_exptl_absorpt_process_details     '(<i>SADABS</i>; Bruker, 2005)'
_exptl_absorpt_correction_T_min     0.9015
_exptl_absorpt_correction_T_max     0.9535
_exptl_special_details
;
The low-temperature data was collected with the Oxford Cyrosystem Cobra
low-temperature attachment.
;
_diffrn_ambient_temperature     100.00(10)
_diffrn_radiation_type     MoK\a
_diffrn_radiation_wavelength     0.71073
_diffrn_radiation_source     'fine-focus sealed tube'
_diffrn_radiation_monochromator     graphite
_diffrn_measurement_device_type
;
Bruker SMART APEXII CCD area-detector diffractometer
;
_diffrn_measurement_method     '\f and \w scans'
_diffrn_detector_area_resol_mean     ?
_diffrn_reflns_number     19927
_diffrn_reflns_av_R_equivalents     0.0367
_diffrn_reflns_av_sigmaI/netI     0.0374
_diffrn_reflns_theta_min     2.14
_diffrn_reflns_theta_max     30.20
_diffrn_reflns_theta_full     30.20
_diffrn_measured_fraction_theta_max     0.995
_diffrn_measured_fraction_theta_full     0.995
_diffrn_reflns_limit_h_min     -26
_diffrn_reflns_limit_h_max     23
_diffrn_reflns_limit_k_min     -12
_diffrn_reflns_limit_k_max     12
_diffrn_reflns_limit_l_min     -25
_diffrn_reflns_limit_l_max     18
_diffrn_standards_number     0
_diffrn_standards_interval_count     ?
_diffrn_standards_interval_time     ?
_diffrn_standards_decay_%     ?
_refine_special_details
;
 Refinement of F^2^ against ALL reflections.  The weighted R-factor wR and
 goodness of fit S are based on F^2^, conventional R-factors R are based
 on F, with F set to zero for negative F^2^. The threshold expression of
 F^2^ > 2sigma(F^2^) is used only for calculating R-factors(gt) etc. and is
 not relevant to the choice of reflections for refinement.  R-factors based
 on F^2^ are statistically about twice as large as those based on F, and R-
 factors based on ALL data will be even larger.
;
_reflns_number_total     4489
_reflns_number_gt     3470
_reflns_threshold_expression     I>2\s(I)
_refine_ls_structure_factor_coef     Fsqd
_refine_ls_matrix_type     full
_refine_ls_R_factor_all     0.0569
_refine_ls_R_factor_gt     0.0402
_refine_ls_wR_factor_gt     0.0939
_refine_ls_wR_factor_ref     0.1022
_refine_ls_goodness_of_fit_ref     1.068
_refine_ls_restrained_S_all     1.068
_refine_ls_number_reflns     4489
_refine_ls_number_parameters     198
_refine_ls_number_restraints     0
_refine_ls_hydrogen_treatment     mixed
_refine_ls_weighting_scheme     calc
_refine_ls_weighting_details
         'calc w=1/[\s^2^(Fo^2^)+(0.0453P)^2^+0.6530P] where P=(Fo^2^+2Fc^2^)/3'
_atom_sites_solution_hydrogens     geom
_atom_sites_solution_primary     direct
_atom_sites_solution_secondary     difmap
_refine_ls_shift/su_max     0.001
_refine_ls_shift/su_mean     0.000
_refine_diff_density_max     0.357
_refine_diff_density_min     -0.272
_refine_ls_extinction_method     none
_refine_ls_extinction_coef     ?
loop_
    _atom_type_symbol
    _atom_type_description
    _atom_type_scat_dispersion_real
    _atom_type_scat_dispersion_imag
    _atom_type_scat_source
    'C' 'C' 0.0033 0.0016
                         'International Tables Vol C Tables 4.2.6.8 and 6.1.1.4'
    'H' 'H' 0.0000 0.0000
                         'International Tables Vol C Tables 4.2.6.8 and 6.1.1.4'
    'N' 'N' 0.0061 0.0033
                         'International Tables Vol C Tables 4.2.6.8 and 6.1.1.4'
    'O' 'O' 0.0106 0.0060
                         'International Tables Vol C Tables 4.2.6.8 and 6.1.1.4'
    'Cl' 'Cl' 0.1484 0.1585
                         'International Tables Vol C Tables 4.2.6.8 and 6.1.1.4'
_computing_data_collection     'APEX2 (Bruker, 2005)'
_computing_cell_refinement     'SAINT (Bruker, 2005)'
_computing_data_reduction     'SAINT (Bruker, 2005)'
_computing_structure_solution     'SHELXTL (Sheldrick, 2008)'
_computing_structure_refinement     'SHELXTL (Sheldrick, 2008)'
_computing_molecular_graphics     'SHELXTL (Sheldrick, 2008)'
_computing_publication_material
;
SHELXTL (Sheldrick, 2008) and PLATON (Spek, 2003)
;
loop_
    _atom_site_type_symbol
    _atom_site_label
    _atom_site_fract_x
    _atom_site_fract_y
    _atom_site_fract_z
    _atom_site_U_iso_or_equiv
    _atom_site_adp_type
    _atom_site_calc_flag
    _atom_site_refinement_flags
    _atom_site_occupancy
    _atom_site_disorder_assembly
    _atom_site_disorder_group
    Cl Cl1 0.613003(17) 0.14014(4) 0.995585(18) 0.02130(9) Uani d . 1 . .
    O O1 0.35100(5) 0.43024(11) 0.71527(5) 0.0247(2) Uani d . 1 . .
    N N1 0.41076(6) 0.32279(13) 0.81210(7) 0.0197(2) Uani d . 1 . .
    N N2 0.50292(6) 0.40348(12) 0.88207(6) 0.0180(2) Uani d . 1 . .
    N N3 0.59795(6) 0.47140(12) 0.95397(6) 0.0174(2) Uani d . 1 . .
    C C1 0.54282(6) 0.51370(14) 0.90903(7) 0.0166(3) Uani d . 1 . .
    C C2 0.64346(7) 0.56681(15) 0.98399(7) 0.0194(3) Uani d . 1 . .
    C C3 0.63409(7) 0.71897(15) 0.97088(8) 0.0224(3) Uani d . 1 . .
    H H3A 0.6653 0.7870 0.9918 0.027 Uiso calc R 1 . .
    C C4 0.57933(7) 0.76783(15) 0.92753(8) 0.0218(3) Uani d . 1 . .
    H H4A 0.5730 0.8690 0.9196 0.026 Uiso calc R 1 . .
    C C5 0.53258(7) 0.66552(14) 0.89490(7) 0.0182(3) Uani d . 1 . .
    C C6 0.47437(7) 0.70180(15) 0.84855(8) 0.0216(3) Uani d . 1 . .
    H H6A 0.4641 0.8006 0.8381 0.026 Uiso calc R 1 . .
    C C7 0.43369(7) 0.59217(15) 0.81942(8) 0.0209(3) Uani d . 1 . .
    H H7A 0.3958 0.6147 0.7883 0.025 Uiso calc R 1 . .
    C C8 0.45006(7) 0.44204(14) 0.83733(7) 0.0178(3) Uani d . 1 . .
    C C9 0.36274(7) 0.32093(15) 0.75354(7) 0.0191(3) Uani d . 1 . .
    C C10 0.32593(7) 0.17247(15) 0.74131(7) 0.0209(3) Uani d . 1 . .
    C C11 0.27199(8) 0.19006(18) 0.67779(8) 0.0276(3) Uani d . 1 . .
    H H11A 0.2482 0.0973 0.6698 0.041 Uiso calc R 1 . .
    H H11B 0.2956 0.2190 0.6323 0.041 Uiso calc R 1 . .
    H H11C 0.2383 0.2648 0.6914 0.041 Uiso calc R 1 . .
    C C12 0.28790(8) 0.12662(18) 0.81407(8) 0.0288(3) Uani d . 1 . .
    H H12A 0.3216 0.1148 0.8539 0.043 Uiso calc R 1 . .
    H H12B 0.2637 0.0344 0.8060 0.043 Uiso calc R 1 . .
    H H12C 0.2545 0.2020 0.8278 0.043 Uiso calc R 1 . .
    C C13 0.38030(8) 0.05470(16) 0.71945(8) 0.0272(3) Uani d . 1 . .
    H H13A 0.4136 0.0431 0.7597 0.041 Uiso calc R 1 . .
    H H13B 0.4044 0.0853 0.6745 0.041 Uiso calc R 1 . .
    H H13C 0.3569 -0.0381 0.7105 0.041 Uiso calc R 1 . .
    C C14 0.70189(7) 0.50748(17) 1.03071(8) 0.0254(3) Uani d . 1 . .
    H H14A 0.6971 0.4017 1.0352 0.038 Uiso calc R 1 . .
    H H14B 0.7003 0.5518 1.0799 0.038 Uiso calc R 1 . .
    H H14C 0.7460 0.5305 1.0072 0.038 Uiso calc R 1 . .
    O O1W 0.46432(6) 0.07427(12) 0.89481(6) 0.0233(2) Uani d . 1 . .
    H H1N1 0.4218(9) 0.244(2) 0.8337(9) 0.028(4) Uiso d . 1 . .
    H H1N3 0.6013(9) 0.376(2) 0.9631(11) 0.037(5) Uiso d . 1 . .
    H H1W1 0.4421(10) 0.016(2) 0.9277(11) 0.042(5) Uiso d . 1 . .
    H H2W1 0.4959(11) 0.119(2) 0.9197(11) 0.048(6) Uiso d . 1 . .
loop_
    _atom_site_aniso_label
    _atom_site_aniso_U_11
    _atom_site_aniso_U_22
    _atom_site_aniso_U_33
    _atom_site_aniso_U_12
    _atom_site_aniso_U_13
    _atom_site_aniso_U_23
    Cl1 0.02288(18) 0.01664(16) 0.02439(17) -0.00058(12) 0.00160(12) 0.00273(13)
    O1 0.0238(5) 0.0249(5) 0.0254(5) 0.0023(4) -0.0030(4) 0.0028(4)
    N1 0.0191(6) 0.0159(6) 0.0241(6) -0.0016(4) -0.0036(4) 0.0020(5)
    N2 0.0171(5) 0.0146(5) 0.0223(5) -0.0005(4) -0.0002(4) 0.0004(4)
    N3 0.0182(5) 0.0136(5) 0.0204(5) -0.0008(4) 0.0004(4) 0.0003(4)
    C1 0.0163(6) 0.0157(6) 0.0177(6) 0.0000(5) 0.0027(5) 0.0003(5)
    C2 0.0182(6) 0.0200(7) 0.0200(6) -0.0025(5) 0.0013(5) -0.0020(5)
    C3 0.0232(7) 0.0193(7) 0.0247(7) -0.0064(5) 0.0020(5) -0.0026(6)
    C4 0.0265(7) 0.0146(6) 0.0242(7) -0.0022(5) 0.0039(5) -0.0005(5)
    C5 0.0211(7) 0.0147(6) 0.0187(6) -0.0002(5) 0.0042(5) -0.0004(5)
    C6 0.0250(7) 0.0159(6) 0.0238(6) 0.0027(5) 0.0027(5) 0.0015(5)
    C7 0.0211(7) 0.0188(6) 0.0228(6) 0.0029(5) -0.0013(5) 0.0018(5)
    C8 0.0163(6) 0.0177(6) 0.0193(6) 0.0001(5) 0.0022(5) -0.0001(5)
    C9 0.0146(6) 0.0235(7) 0.0191(6) 0.0011(5) 0.0033(5) -0.0016(5)
    C10 0.0187(7) 0.0253(7) 0.0187(6) -0.0052(5) 0.0017(5) -0.0023(5)
    C11 0.0221(7) 0.0360(8) 0.0248(7) -0.0061(6) -0.0017(6) -0.0019(6)
    C12 0.0277(8) 0.0362(9) 0.0226(7) -0.0125(7) 0.0037(6) -0.0010(6)
    C13 0.0301(8) 0.0246(7) 0.0270(7) -0.0018(6) 0.0006(6) -0.0048(6)
    C14 0.0207(7) 0.0254(7) 0.0300(7) -0.0025(6) -0.0049(6) -0.0010(6)
    O1W 0.0259(6) 0.0190(5) 0.0251(5) -0.0034(4) -0.0011(4) 0.0035(4)
_geom_special_details
;
 All esds (except the esd in the dihedral angle between two l.s. planes)
 are estimated using the full covariance matrix.  The cell esds are taken
 into account individually in the estimation of esds in distances, angles
 and torsion angles; correlations between esds in cell parameters are only
 used when they are defined by crystal symmetry.  An approximate (isotropic)
 treatment of cell esds is used for estimating esds involving l.s. planes.
;
loop_
    _geom_bond_atom_site_label_1
    _geom_bond_atom_site_label_2
    _geom_bond_site_symmetry_2
    _geom_bond_distance
    _geom_bond_publ_flag
    O1 C9 . 1.2164(16) ?
    N1 C9 . 1.3824(17) ?
    N1 C8 . 1.3827(17) ?
    N1 H1N1 . 0.834(17) ?
    N2 C8 . 1.3266(17) ?
    N2 C1 . 1.3377(16) ?
    N3 C2 . 1.3305(17) ?
    N3 C1 . 1.3705(17) ?
    N3 H1N3 . 0.881(18) ?
    C1 C5 . 1.4039(18) ?
    C2 C3 . 1.401(2) ?
    C2 C14 . 1.4851(19) ?
    C3 C4 . 1.367(2) ?
    C3 H3A . 0.9300 ?
    C4 C5 . 1.4050(19) ?
    C4 H4A . 0.9300 ?
    C5 C6 . 1.4163(19) ?
    C6 C7 . 1.3565(19) ?
    C6 H6A . 0.9300 ?
    C7 C8 . 1.4236(18) ?
    C7 H7A . 0.9300 ?
    C9 C10 . 1.5248(19) ?
    C10 C13 . 1.531(2) ?
    C10 C11 . 1.5312(19) ?
    C10 C12 . 1.5353(19) ?
    C11 H11A . 0.9600 ?
    C11 H11B . 0.9600 ?
    C11 H11C . 0.9600 ?
    C12 H12A . 0.9600 ?
    C12 H12B . 0.9600 ?
    C12 H12C . 0.9600 ?
    C13 H13A . 0.9600 ?
    C13 H13B . 0.9600 ?
    C13 H13C . 0.9600 ?
    C14 H14A . 0.9600 ?
    C14 H14B . 0.9600 ?
    C14 H14C . 0.9600 ?
    O1W H1W1 . 0.89(2) ?
    O1W H2W1 . 0.85(2) ?
loop_
    _geom_angle_atom_site_label_1
    _geom_angle_atom_site_label_2
    _geom_angle_atom_site_label_3
    _geom_angle_site_symmetry_1
    _geom_angle_site_symmetry_3
    _geom_angle
    _geom_angle_publ_flag
    C9 N1 C8 . . 127.52(12) ?
    C9 N1 H1N1 . . 120.1(12) ?
    C8 N1 H1N1 . . 112.1(12) ?
    C8 N2 C1 . . 116.67(11) ?
    C2 N3 C1 . . 123.38(12) ?
    C2 N3 H1N3 . . 120.8(12) ?
    C1 N3 H1N3 . . 115.8(12) ?
    N2 C1 N3 . . 115.78(11) ?
    N2 C1 C5 . . 125.49(12) ?
    N3 C1 C5 . . 118.73(12) ?
    N3 C2 C3 . . 118.86(12) ?
    N3 C2 C14 . . 118.48(12) ?
    C3 C2 C14 . . 122.65(13) ?
    C4 C3 C2 . . 120.34(13) ?
    C4 C3 H3A . . 119.8 ?
    C2 C3 H3A . . 119.8 ?
    C3 C4 C5 . . 120.14(13) ?
    C3 C4 H4A . . 119.9 ?
    C5 C4 H4A . . 119.9 ?
    C1 C5 C4 . . 118.54(12) ?
    C1 C5 C6 . . 115.89(12) ?
    C4 C5 C6 . . 125.57(12) ?
    C7 C6 C5 . . 119.89(13) ?
    C7 C6 H6A . . 120.1 ?
    C5 C6 H6A . . 120.1 ?
    C6 C7 C8 . . 118.81(13) ?
    C6 C7 H7A . . 120.6 ?
    C8 C7 H7A . . 120.6 ?
    N2 C8 N1 . . 113.54(12) ?
    N2 C8 C7 . . 123.21(12) ?
    N1 C8 C7 . . 123.21(12) ?
    O1 C9 N1 . . 122.02(13) ?
    O1 C9 C10 . . 123.12(12) ?
    N1 C9 C10 . . 114.86(12) ?
    C9 C10 C13 . . 109.50(11) ?
    C9 C10 C11 . . 108.73(12) ?
    C13 C10 C11 . . 109.72(11) ?
    C9 C10 C12 . . 109.43(11) ?
    C13 C10 C12 . . 110.14(12) ?
    C11 C10 C12 . . 109.30(11) ?
    C10 C11 H11A . . 109.5 ?
    C10 C11 H11B . . 109.5 ?
    H11A C11 H11B . . 109.5 ?
    C10 C11 H11C . . 109.5 ?
    H11A C11 H11C . . 109.5 ?
    H11B C11 H11C . . 109.5 ?
    C10 C12 H12A . . 109.5 ?
    C10 C12 H12B . . 109.5 ?
    H12A C12 H12B . . 109.5 ?
    C10 C12 H12C . . 109.5 ?
    H12A C12 H12C . . 109.5 ?
    H12B C12 H12C . . 109.5 ?
    C10 C13 H13A . . 109.5 ?
    C10 C13 H13B . . 109.5 ?
    H13A C13 H13B . . 109.5 ?
    C10 C13 H13C . . 109.5 ?
    H13A C13 H13C . . 109.5 ?
    H13B C13 H13C . . 109.5 ?
    C2 C14 H14A . . 109.5 ?
    C2 C14 H14B . . 109.5 ?
    H14A C14 H14B . . 109.5 ?
    C2 C14 H14C . . 109.5 ?
    H14A C14 H14C . . 109.5 ?
    H14B C14 H14C . . 109.5 ?
    H1W1 O1W H2W1 . . 106.0(17) ?
loop_
    _geom_torsion_atom_site_label_1
    _geom_torsion_atom_site_label_2
    _geom_torsion_atom_site_label_3
    _geom_torsion_atom_site_label_4
    _geom_torsion_site_symmetry_1
    _geom_torsion_site_symmetry_2
    _geom_torsion_site_symmetry_3
    _geom_torsion_site_symmetry_4
    _geom_torsion
    _geom_torsion_publ_flag
    C8 N2 C1 N3 . . . . -178.82(11) ?
    C8 N2 C1 C5 . . . . 1.12(19) ?
    C2 N3 C1 N2 . . . . 178.57(12) ?
    C2 N3 C1 C5 . . . . -1.37(19) ?
    C1 N3 C2 C3 . . . . 1.62(19) ?
    C1 N3 C2 C14 . . . . -178.93(12) ?
    N3 C2 C3 C4 . . . . -0.5(2) ?
    C14 C2 C3 C4 . . . . -179.88(13) ?
    C2 C3 C4 C5 . . . . -0.9(2) ?
    N2 C1 C5 C4 . . . . -179.98(12) ?
    N3 C1 C5 C4 . . . . -0.04(18) ?
    N2 C1 C5 C6 . . . . 0.55(19) ?
    N3 C1 C5 C6 . . . . -179.51(11) ?
    C3 C4 C5 C1 . . . . 1.12(19) ?
    C3 C4 C5 C6 . . . . -179.46(13) ?
    C1 C5 C6 C7 . . . . -1.59(18) ?
    C4 C5 C6 C7 . . . . 178.98(13) ?
    C5 C6 C7 C8 . . . . 1.0(2) ?
    C1 N2 C8 N1 . . . . -179.49(11) ?
    C1 N2 C8 C7 . . . . -1.82(19) ?
    C9 N1 C8 N2 . . . . -165.13(12) ?
    C9 N1 C8 C7 . . . . 17.2(2) ?
    C6 C7 C8 N2 . . . . 0.8(2) ?
    C6 C7 C8 N1 . . . . 178.26(12) ?
    C8 N1 C9 O1 . . . . 1.8(2) ?
    C8 N1 C9 C10 . . . . -177.97(12) ?
    O1 C9 C10 C13 . . . . 117.22(14) ?
    N1 C9 C10 C13 . . . . -63.06(15) ?
    O1 C9 C10 C11 . . . . -2.65(18) ?
    N1 C9 C10 C11 . . . . 177.07(11) ?
    O1 C9 C10 C12 . . . . -121.97(15) ?
    N1 C9 C10 C12 . . . . 57.75(15) ?
loop_
    _geom_hbond_atom_site_label_D
    _geom_hbond_atom_site_label_H
    _geom_hbond_atom_site_label_A
    _geom_hbond_site_symmetry_A
    _geom_hbond_distance_DH
    _geom_hbond_distance_HA
    _geom_hbond_distance_DA
    _geom_hbond_angle_DHA
    _geom_hbond_publ_flag
    N1 H1N1 O1W . 0.833(18) 2.041(17) 2.8633(16) 169.1(16) y
    N3 H1N3 Cl1 . 0.877(18) 2.213(18) 3.0870(11) 175.2(16) y
    O1W H1W1 Cl1 5_657 0.891(19) 2.219(19) 3.1091(12) 176.5(18) y
    O1W H2W1 Cl1 . 0.85(2) 2.61(2) 3.3960(12) 155.3(16) y
    C7 H7A O1 . 0.9300 2.2700 2.8298(17) 118.00 y
    C11 H11A O1 8_655 0.9600 2.5400 3.3742(18) 145.00 y
    C13 H13A O1W . 0.9600 2.6000 3.4997(18) 157.00 y
