# Supplementary material for: 7-(2,2-Dimethylpropanamido)-2-methyl-1,8-naphthyridin-1-ium chloride monohydrate
Source: Acta Crystallogr Sect E Struct Rep Online. 2009 Jan 17;65(Pt 2):o340. doi: 10.1107/S1600536808042955 (PMC2968242; doi:10.1107/S1600536808042955)
Supplement: Supplementary file 2 [file e-65-0o340-Isup2.hkl]

# 
# h,k,l, Fc-squared, Fo-squared, sigma(Fo-squared) and status flag 
# 
data_I
_shelx_title ' fs9m in Pbcn (100K)' 
_shelx_refln_list_code          4 
_shelx_F_calc_maximum      385.16 
_exptl_crystal_F_000      1264.00 
_reflns_d_resolution_high  0.7065 
 
loop_ 
 _symmetry_equiv_pos_as_xyz 
 'x, y, z' 
 '-x+1/2, -y+1/2, z+1/2' 
 '-x, y, -z+1/2' 
 'x+1/2, -y+1/2, -z' 
 '-x, -y, -z' 
 'x-1/2, y-1/2, -z-1/2' 
 'x, -y, z-1/2' 
 '-x-1/2, y-1/2, z' 
 
_cell_length_a    19.0092 
_cell_length_b     9.0077 
_cell_length_c    17.7294 
_cell_angle_alpha  90.000 
_cell_angle_beta   90.000 
_cell_angle_gamma  90.000 
 
_shelx_F_squared_multiplier     1.000 
 
loop_ 
 _refln_index_h 
 _refln_index_k 
 _refln_index_l 
 _refln_F_squared_calc 
 _refln_F_squared_meas 
 _refln_F_squared_sigma 
 _refln_observed_status 
   2   0   0    30355.90    30047.97    733.02 o 
   4   0   0    23584.96    23580.70    313.68 o 
   6   0   0     2305.71     1982.88     36.30 o 
   8   0   0     7461.33     7277.87    109.14 o 
  10   0   0       92.23       57.44      8.21 o 
  12   0   0     6422.29     6580.77    107.61 o 
  14   0   0      526.25      491.74     22.12 o 
  16   0   0      719.68      682.57     39.92 o 
  18   0   0       21.48       13.31     13.75 o 
  20   0   0      120.10      104.50     26.31 o 
  22   0   0       46.06       75.35     23.62 o 
  24   0   0       32.20       62.49     25.71 o 
   1   1   0    22785.21    19603.77   2708.43 o 
   3   1   0     1478.37     1518.59     17.96 o 
   5   1   0     1472.24     1566.55     21.94 o 
   7   1   0      307.52      359.99     12.98 o 
   9   1   0     5449.57     5413.31     61.45 o 
  11   1   0       13.01       40.04      5.62 o 
  13   1   0     4428.52     4435.95     57.16 o 
  15   1   0     1776.12     1686.85     34.09 o 
  17   1   0     3378.79     3370.77     89.48 o 
  19   1   0      189.23      199.23     43.36 o 
  21   1   0     4741.17     4774.75    114.79 o 
  23   1   0       79.26       39.94     26.69 o 
  25   1   0      168.27      264.03     43.51 o 
   0   2   0     4148.57     4393.14     78.44 o 
   2   2   0     1827.37     1889.76     28.22 o 
   4   2   0      100.63       73.14      5.09 o 
   6   2   0      630.64      644.34     11.20 o 
   8   2   0      964.45      990.33     17.41 o 
  10   2   0      433.23      499.32     12.29 o 
  12   2   0     1546.51     1509.67     25.27 o 
  14   2   0       13.83       16.86      6.93 o 
  16   2   0        1.12       -5.39      6.63 o 
  18   2   0      287.30      383.73     27.68 o 
  20   2   0     4059.44     4051.18    101.60 o 
  22   2   0        3.84       -1.53     10.86 o 
  24   2   0       23.40       40.96     22.72 o 
  26   2   0       76.77       72.36     28.70 o 
   1   3   0     1605.57     1405.24     22.02 o 
   3   3   0    15944.93    16667.98    174.01 o 
   5   3   0       28.00       37.92      6.11 o 
   7   3   0     5173.25     5956.67     72.83 o 
   9   3   0     1896.00     1523.66     25.48 o 
  11   3   0       40.67       59.72      5.95 o 
  13   3   0     1744.03     1806.48     38.28 o 
  15   3   0      796.46      695.24     30.77 o 
  17   3   0     2470.44     2429.46    101.44 o 
  19   3   0     3403.98     3303.19     87.85 o 
  21   3   0      109.11      126.03     30.35 o 
  23   3   0      237.27      218.28     42.01 o 
  25   3   0      132.65      125.29     36.18 o 
   0   4   0     4892.74     4831.39     93.87 o 
   2   4   0      565.38      591.59     14.38 o 
   4   4   0     1059.68      868.93     19.61 o 
   6   4   0      344.51      395.90     16.06 o 
   8   4   0     3775.18     3760.53     59.63 o 
  10   4   0     1571.61     1511.89     27.18 o 
  12   4   0      157.70      163.87     13.23 o 
  14   4   0      347.23      330.04     19.01 o 
  16   4   0      348.74      352.67     26.91 o 
  18   4   0     2945.44     2740.73    118.26 o 
  20   4   0       58.04       41.11     22.87 o 
  22   4   0      777.90      800.45     68.62 o 
  24   4   0       50.42       50.08     27.51 o 
   1   5   0     3191.17     3430.87     53.18 o 
   3   5   0        0.03        4.11      3.81 o 
   5   5   0     1015.01     1209.60     25.15 o 
   7   5   0       65.49       63.67      7.43 o 
   9   5   0     1064.16     1053.96     25.49 o 
  11   5   0      626.68      597.29     20.48 o 
  13   5   0     7756.01     7577.51    165.35 o 
  15   5   0      722.10      659.17     35.58 o 
  17   5   0     2515.09     2319.72    108.84 o 
  19   5   0       68.30       21.53     22.43 o 
  21   5   0       15.13       34.98     24.82 o 
  23   5   0       30.06        0.60     22.58 o 
   0   6   0      283.67      316.03     27.28 o 
   2   6   0     1154.67     1055.82     31.25 o 
   4   6   0      471.84      417.50     15.86 o 
   6   6   0     1057.60     1087.38     25.81 o 
   8   6   0       11.75       12.94      6.97 o 
  10   6   0     2328.21     2411.80     54.78 o 
  12   6   0      695.55      772.03     29.62 o 
  14   6   0     3639.15     3726.41    143.38 o 
  16   6   0      576.60      469.74     53.07 o 
  18   6   0       67.62       19.44     21.83 o 
  20   6   0      132.45       78.34     28.70 o 
  22   6   0        1.66       26.91     24.52 o 
   1   7   0     2094.94     2007.77     41.14 o 
   3   7   0     3451.37     3329.60     52.01 o 
   5   7   0     1933.06     1833.18     35.84 o 
   7   7   0     3708.79     3660.05     85.34 o 
   9   7   0     1129.91     1131.12     58.28 o 
  11   7   0      145.37      139.72     15.59 o 
  13   7   0       20.42        6.35     10.52 o 
  15   7   0      418.93      377.20     50.23 o 
  17   7   0      906.02      964.16     73.71 o 
  19   7   0      650.10      599.81     66.23 o 
  21   7   0      103.73       80.43     34.69 o 
   0   8   0     1098.66     1011.50     42.08 o 
   2   8   0      185.81      178.68     28.22 o 
   4   8   0       40.03       73.18     11.16 o 
   6   8   0     1262.43     1283.48     39.82 o 
   8   8   0        0.96        0.27      8.43 o 
  10   8   0     4080.26     3810.49    104.02 o 
  12   8   0      116.78      118.27     22.80 o 
  14   8   0      165.70      120.12     22.80 o 
  16   8   0      519.13      503.08     61.00 o 
  18   8   0     1039.32      977.16     78.34 o 
  20   8   0       45.18       43.06     31.40 o 
   1   9   0        0.16        9.59      9.57 o 
   3   9   0       15.95       17.66      8.94 o 
   5   9   0      471.33      462.68     33.57 o 
   7   9   0      130.66       75.77     20.03 o 
   9   9   0      333.10      233.56     28.50 o 
  11   9   0       59.06       74.91     20.02 o 
  13   9   0      428.37      493.60     41.26 o 
  15   9   0       15.96       47.99     30.35 o 
  17   9   0      956.19     1101.25     87.91 o 
   0  10   0      270.14      273.44     39.02 o 
   2  10   0        4.23       13.93     10.25 o 
   4  10   0     3276.08     3423.30     77.49 o 
   6  10   0      518.75      496.88     38.37 o 
   8  10   0      495.24      544.06     40.89 o 
  10  10   0       39.26       32.96     16.52 o 
  12  10   0      353.98      389.72     39.86 o 
  14  10   0      995.08     1101.21     61.24 o 
  16  10   0        4.46        0.75     27.21 o 
   1  11   0     2841.52     3080.20     64.93 o 
   3  11   0       58.15       38.91     17.50 o 
   5  11   0      970.20     1065.84     54.11 o 
   7  11   0        2.88       12.68     15.21 o 
   9  11   0     1330.16     1442.78     67.62 o 
  11  11   0      133.74      174.76     30.28 o 
  13  11   0       98.69      123.83     37.08 o 
   2  12   0      114.06       75.34     21.11 o 
   4  12   0      229.25      246.82     42.16 o 
   6  12   0      140.24      171.76     29.72 o 
   8  12   0      470.53      486.02     45.83 o 
   1   1   1     5326.11     5246.80     59.39 o 
   2   1   1       91.55       44.85      2.11 o 
   3   1   1    22009.45    21779.60    192.47 o 
   4   1   1      276.33      287.10      4.89 o 
   5   1   1      375.69      405.84      5.49 o 
   6   1   1     4182.79     4190.55     31.28 o 
   7   1   1       18.14       18.88      2.63 o 
   8   1   1     3292.61     3398.95     30.51 o 
   9   1   1     1205.00     1182.68     15.16 o 
  10   1   1     1648.76     1610.86     19.11 o 
  11   1   1        0.11       -1.68      2.60 o 
  12   1   1     2853.81     2939.84     30.53 o 
  13   1   1      770.75      815.74     14.36 o 
  14   1   1      143.58      143.22      7.40 o 
  15   1   1       10.71        2.60      3.92 o 
  16   1   1     2673.02     2654.17     41.82 o 
  17   1   1       54.52       69.29      8.86 o 
  18   1   1      292.67      283.24     17.03 o 
  19   1   1      133.41      152.58     14.13 o 
  20   1   1     2610.81     2726.67     55.12 o 
  21   1   1      454.19      499.04     25.10 o 
  22   1   1      343.14      334.86     21.08 o 
  23   1   1      677.95      665.75     40.63 o 
  24   1   1      432.71      467.78     47.72 o 
  25   1   1       23.85       19.28     14.69 o 
  26   1   1       85.15      111.37     24.37 o 
   0   2   1     6385.32     6450.38     89.10 o 
   1   2   1     6998.79     7259.06     61.16 o 
   2   2   1     1718.87     1682.36     17.23 o 
   3   2   1     5892.42     6136.78     48.24 o 
   4   2   1     7044.83     7036.12     56.30 o 
   5   2   1     5492.72     5617.08     41.74 o 
   6   2   1      716.23      758.33     12.17 o 
   7   2   1     9694.00     9581.30     71.60 o 
   8   2   1     1638.41     1931.11     18.04 o 
   9   2   1     1051.71     1223.59     13.61 o 
  10   2   1       11.38        9.60      2.37 o 
  11   2   1     2833.05     2722.16     25.99 o 
  12   2   1     1745.84     1878.86     20.53 o 
  13   2   1       46.50       57.91      5.37 o 
  14   2   1     1753.81     1749.55     26.88 o 
  15   2   1     2550.34     2554.22     39.44 o 
  16   2   1       39.45       37.26      7.15 o 
  17   2   1      349.70      369.54     19.42 o 
  18   2   1      198.80      182.58     14.51 o 
  19   2   1      301.27      349.22     26.28 o 
  20   2   1     1842.24     1849.74     44.15 o 
  21   2   1      137.84      146.75     21.48 o 
  22   2   1      639.86      656.43     66.41 o 
  23   2   1       54.28       60.41     20.68 o 
  24   2   1        1.69       12.95     14.20 o 
  25   2   1      342.91      297.86     50.76 o 
  26   2   1        0.16       23.43     16.30 o 
   1   3   1    13921.83    14103.50    124.81 o 
   2   3   1     5678.60     5633.30     46.05 o 
   3   3   1       44.77       50.16      4.16 o 
   4   3   1      675.88      686.65     10.65 o 
   5   3   1     1359.20     1413.87     16.98 o 
   6   3   1    12653.52    12593.34     97.00 o 
   7   3   1     3105.10     3248.03     28.58 o 
   8   3   1     6668.63     6977.10     53.69 o 
   9   3   1      246.25      264.08      6.99 o 
  10   3   1      330.95      363.13      8.32 o 
  11   3   1      361.70      321.38      8.29 o 
  12   3   1      495.61      535.21     11.13 o 
  13   3   1      142.17      166.11     10.99 o 
  14   3   1        0.05        1.30      4.64 o 
  15   3   1       20.11       26.70      6.13 o 
  16   3   1       16.85       16.16      6.39 o 
  17   3   1      230.61      241.14     18.71 o 
  18   3   1      693.99      638.29     24.41 o 
  19   3   1      292.67      337.70     23.51 o 
  20   3   1      606.96      638.77     31.13 o 
  21   3   1       31.82       47.10     12.54 o 
  22   3   1        0.84        0.25     11.34 o 
  23   3   1       47.52       55.14     18.77 o 
  24   3   1       39.88       34.66     16.65 o 
  25   3   1      156.49      162.34     27.51 o 
  26   3   1        3.19        5.99     18.16 o 
   0   4   1      554.79      582.64     16.13 o 
   1   4   1     1440.94     1470.06     19.36 o 
   2   4   1     1231.39     1245.85     17.51 o 
   3   4   1     3259.76     3373.09     33.95 o 
   4   4   1     3635.25     3868.69     38.21 o 
   5   4   1      134.91      118.59      5.56 o 
   6   4   1     5631.66     6119.47     53.44 o 
   7   4   1      837.64      831.21     13.95 o 
   8   4   1        1.90       -3.29      3.29 o 
   9   4   1       37.59       20.11      3.38 o 
  10   4   1      459.01      404.97      9.56 o 
  11   4   1     1632.71     1699.37     22.07 o 
  12   4   1      168.30      149.59      9.73 o 
  13   4   1      508.25      461.42     15.46 o 
  14   4   1       16.00       18.10      5.65 o 
  15   4   1      102.55       97.90      9.95 o 
  16   4   1      230.64      257.40     17.89 o 
  17   4   1      274.56      263.93     20.78 o 
  18   4   1      585.73      584.99     35.28 o 
  19   4   1       38.75       18.33      9.51 o 
  20   4   1       36.02       45.58     20.11 o 
  21   4   1       18.09       -0.13     15.32 o 
  22   4   1       14.93       11.42     14.32 o 
  23   4   1       28.66       19.31     17.38 o 
  24   4   1      133.72      118.76     24.26 o 
  25   4   1       74.97       80.41     22.34 o 
   1   5   1      820.64      867.96     15.26 o 
   2   5   1     7836.95     7740.49     68.49 o 
   3   5   1      737.45      871.10     14.61 o 
   4   5   1      512.18      496.75     10.54 o 
   5   5   1       25.97       14.88      3.33 o 
   6   5   1     1594.81     1517.10     20.76 o 
   7   5   1      768.87      860.59     15.32 o 
   8   5   1        3.29        1.69      2.90 o 
   9   5   1      134.39      146.23      7.84 o 
  10   5   1     1844.53     1803.47     26.65 o 
  11   5   1      751.95      741.29     17.30 o 
  12   5   1       86.08       69.38      7.91 o 
  13   5   1      683.82      641.80     18.27 o 
  14   5   1     1474.56     1442.06     34.73 o 
  15   5   1       50.22       68.71     12.80 o 
  16   5   1      721.68      717.81     31.45 o 
  17   5   1        0.55        3.59      8.29 o 
  18   5   1      103.61       95.82     39.54 o 
  19   5   1      144.58      130.87     23.89 o 
  20   5   1      261.24      242.65     30.38 o 
  21   5   1       53.03       46.75     46.80 o 
  22   5   1        0.12       20.43     16.56 o 
  23   5   1      218.57      203.77     30.53 o 
  24   5   1      356.90      401.05     40.50 o 
   0   6   1       97.60       79.35      8.59 o 
   1   6   1      141.90      136.26      7.20 o 
   2   6   1      121.86      108.82      8.75 o 
   3   6   1     3408.79     3254.78     34.53 o 
   4   6   1      873.99      880.60     16.17 o 
   5   6   1       36.89       40.19      4.48 o 
   6   6   1      249.30      221.80      8.94 o 
   7   6   1     2758.85     2708.95     33.87 o 
   8   6   1      686.14      643.39     17.00 o 
   9   6   1      141.08      124.25      9.31 o 
  10   6   1       30.62       40.06      6.67 o 
  11   6   1     1839.72     1752.61     32.35 o 
  12   6   1        6.26        8.96      6.08 o 
  13   6   1     2024.78     1972.84     73.80 o 
  14   6   1      479.67      444.46     22.70 o 
  15   6   1      524.55      478.68     27.11 o 
  16   6   1       53.08       27.76     16.44 o 
  17   6   1      351.09      295.24     32.19 o 
  18   6   1        6.35        9.02     19.59 o 
  19   6   1      451.39      504.41     42.09 o 
  20   6   1      397.11      371.43     38.05 o 
  21   6   1      263.37      221.56     60.77 o 
  22   6   1        4.69       35.02     20.37 o 
  23   6   1      336.12      370.63     49.56 o 
   1   7   1      633.10      618.87     18.39 o 
   2   7   1        0.02        2.69      3.70 o 
   3   7   1     2157.27     2154.26     29.01 o 
   4   7   1       19.10       12.66      4.40 o 
   5   7   1     2049.67     2136.01     29.04 o 
   6   7   1      216.99      185.01     12.93 o 
   7   7   1      445.71      468.39     16.45 o 
   8   7   1      550.58      533.48     17.61 o 
   9   7   1       39.81       33.52      6.75 o 
  10   7   1       42.18       40.85      8.21 o 
  11   7   1        1.95       -6.93      7.51 o 
  12   7   1        2.87       14.30      7.97 o 
  13   7   1      227.46      185.40     25.52 o 
  14   7   1      210.33      166.17     28.38 o 
  15   7   1        0.00       -8.36     13.83 o 
  16   7   1        9.49       10.83     13.63 o 
  17   7   1      101.29       61.58     19.68 o 
  18   7   1        4.40        2.54     15.07 o 
  19   7   1      171.86      152.95     28.89 o 
  20   7   1        3.60        5.57     15.65 o 
  21   7   1       25.66       27.48     22.28 o 
  22   7   1        4.91       -4.74     36.93 o 
   0   8   1        7.75        3.00      6.72 o 
   1   8   1      544.51      542.53     16.23 o 
   2   8   1       20.18       13.88      5.17 o 
   3   8   1     1450.41     1401.45     26.53 o 
   4   8   1       73.59       80.05      8.48 o 
   5   8   1      697.94      627.47     18.12 o 
   6   8   1      606.83      589.75     23.27 o 
   7   8   1       87.26       67.97      8.78 o 
   8   8   1       79.16       55.00     15.07 o 
   9   8   1       39.79       27.69      8.42 o 
  10   8   1       13.31        3.62      6.53 o 
  11   8   1      796.80      836.18     31.95 o 
  12   8   1       57.95       42.71     11.37 o 
  13   8   1       78.96       90.15     14.38 o 
  14   8   1        7.91        7.43      9.95 o 
  15   8   1      378.74      404.75     35.76 o 
  16   8   1        0.67        8.39     15.94 o 
  17   8   1       75.40       97.89     23.97 o 
  18   8   1      190.07      221.03     34.14 o 
  19   8   1      170.17      196.87     51.58 o 
  20   8   1        0.31       -4.93     15.61 o 
   1   9   1      210.83      222.91     14.87 o 
   2   9   1     2316.23     2306.53     52.76 o 
   3   9   1       41.19       35.12      7.85 o 
   4   9   1      239.02      267.24     14.95 o 
   5   9   1       17.87       12.10      6.44 o 
   6   9   1     3411.78     3150.02     56.17 o 
   7   9   1      200.55      182.91     15.54 o 
   8   9   1      487.38      524.26     23.25 o 
   9   9   1       10.42        7.63      9.56 o 
  10   9   1      697.03      645.87     30.59 o 
  11   9   1       34.72       28.74     11.67 o 
  12   9   1     1026.48     1016.85     37.92 o 
  13   9   1       87.40       51.03     18.92 o 
  14   9   1      124.22       88.94     19.39 o 
  15   9   1       14.65       23.17     16.88 o 
  16   9   1      854.58      957.83     60.02 o 
  17   9   1        2.18       19.71     20.93 o 
  18   9   1       48.86       61.18     24.42 o 
   0  10   1       51.04       86.05     15.26 o 
   1  10   1       28.50       28.90      7.79 o 
   2  10   1       15.85       18.37      7.11 o 
   3  10   1       29.17       27.02      7.81 o 
   4  10   1      185.36      224.74     17.14 o 
   5  10   1      104.52      126.63     17.46 o 
   6  10   1        3.55       15.42      9.58 o 
   7  10   1        2.50       -8.59      8.59 o 
   8  10   1      145.24      144.97     24.43 o 
   9  10   1      387.09      384.57     26.12 o 
  10  10   1        9.13       13.74     11.20 o 
  11  10   1      472.12      474.40     29.65 o 
  12  10   1       18.53       23.79     12.45 o 
  13  10   1      128.78      163.27     20.58 o 
  14  10   1      351.24      369.56     34.06 o 
  15  10   1      849.92      946.00     50.00 o 
  16  10   1        9.36       12.30     20.97 o 
   1  11   1      405.36      461.08     23.19 o 
   2  11   1       38.71       23.16      9.90 o 
   3  11   1        1.44        7.68      8.90 o 
   4  11   1      301.68      311.96     23.22 o 
   5  11   1        4.87        6.94     10.49 o 
   6  11   1      144.36      143.65     19.87 o 
   7  11   1      105.35      103.94     16.29 o 
   8  11   1       97.71       96.66     16.87 o 
   9  11   1      251.52      260.83     24.10 o 
  10  11   1        6.48       12.55     12.69 o 
  11  11   1      164.10      174.38     21.44 o 
  12  11   1       17.22       30.47     14.36 o 
  13  11   1       46.26       44.23     18.18 o 
   0  12   1        4.49        3.34     22.43 o 
   1  12   1      370.37      421.47     66.16 o 
   2  12   1        1.75      -11.72     11.72 o 
   3  12   1      734.81      901.59     44.73 o 
   4  12   1       71.18       71.96     15.98 o 
   5  12   1      561.16      667.91     34.30 o 
   6  12   1        4.41        9.24     12.71 o 
   7  12   1      899.35     1037.20     47.73 o 
   8  12   1      381.39      463.28     31.32 o 
   9  12   1      125.92      138.36     32.04 o 
   0   0   2      539.14      610.93     14.05 o 
   1   0   2      784.21      771.52     14.07 o 
   2   0   2     6274.09     6265.92     70.39 o 
   3   0   2        1.17        2.70      1.70 o 
   4   0   2     6209.41     6442.17     59.60 o 
   5   0   2     9175.91     9227.33     91.69 o 
   6   0   2     1795.71     1928.25     25.38 o 
   7   0   2     7011.94     6919.65     92.94 o 
   8   0   2     3422.68     3585.63     43.16 o 
   9   0   2      981.97     1070.46     19.37 o 
  10   0   2     7896.22     7930.14     86.11 o 
  11   0   2      249.94      219.44      9.77 o 
  12   0   2     3418.75     3424.34     46.10 o 
  13   0   2      112.80      116.72      9.15 o 
  14   0   2     3338.76     3361.09     47.85 o 
  15   0   2       36.86       65.80      8.91 o 
  16   0   2      188.05      175.05     14.08 o 
  17   0   2        7.37        6.68      9.70 o 
  18   0   2      191.47      220.48     34.16 o 
  19   0   2       10.71       35.11     12.26 o 
  20   0   2      500.54      602.15     57.56 o 
  21   0   2      106.12       94.82     29.68 o 
  22   0   2      902.06      984.89     46.40 o 
  23   0   2      108.70      151.70     22.24 o 
  24   0   2        0.50       36.78     22.43 o 
  25   0   2       76.56       46.94     23.32 o 
  26   0   2      636.13      689.37     66.83 o 
   1   1   2      478.84      598.43      7.89 o 
   2   1   2      272.03      302.00      6.05 o 
   3   1   2     3697.22     3294.94     34.66 o 
   4   1   2      235.35      236.97      4.63 o 
   5   1   2     7699.11     7813.59     57.81 o 
   6   1   2      906.44      937.28     10.39 o 
   7   1   2     1862.02     1880.56     17.99 o 
   8   1   2     5278.37     5657.70     44.01 o 
   9   1   2      577.90      633.46     10.56 o 
  10   1   2     2266.27     2426.29     25.16 o 
  11   1   2      237.27      259.26      7.71 o 
  12   1   2      349.58      425.44     12.54 o 
  13   1   2        2.71        7.53      3.46 o 
  14   1   2      353.87      370.48     10.55 o 
  15   1   2       24.97       16.51      4.69 o 
  16   1   2       13.30       16.13      7.78 o 
  17   1   2      634.10      645.51     19.20 o 
  18   1   2     1014.66     1015.53     33.73 o 
  19   1   2       50.59       52.37      9.96 o 
  20   1   2      357.46      402.01     21.19 o 
  21   1   2      203.13      243.99     18.11 o 
  22   1   2       51.87       51.86     13.13 o 
  23   1   2      429.23      429.17     28.60 o 
  24   1   2        0.02        5.29     10.09 o 
  25   1   2       17.13       43.49     13.91 o 
  26   1   2       31.30       36.17     16.96 o 
   0   2   2     2697.07     2180.08     26.59 o 
   1   2   2      826.02      815.10     13.33 o 
   2   2   2     1680.38     1685.68     17.01 o 
   3   2   2     1414.23     1380.95     19.42 o 
   4   2   2     5437.75     5698.34     43.67 o 
   5   2   2     2588.27     2631.86     23.41 o 
   6   2   2        1.90       -1.08      1.81 o 
   7   2   2      865.34      984.82     14.39 o 
   8   2   2     1081.35     1077.54     13.35 o 
   9   2   2      150.19      182.54      5.81 o 
  10   2   2      847.62      893.66     12.81 o 
  11   2   2      119.72      136.99      6.03 o 
  12   2   2       73.21       81.02      6.31 o 
  13   2   2      853.02      927.44     15.29 o 
  14   2   2      133.85      137.54      8.02 o 
  15   2   2       71.50       75.02      7.96 o 
  16   2   2      752.42      730.23     21.33 o 
  17   2   2       61.92       42.27      8.10 o 
  18   2   2      246.28      220.54     15.77 o 
  19   2   2       88.29      107.05     17.63 o 
  20   2   2      208.86      225.09     20.81 o 
  21   2   2       61.83       63.81     17.75 o 
  22   2   2      367.81      408.40     40.12 o 
  23   2   2       69.53       91.05     17.18 o 
  24   2   2        9.82       36.81     13.25 o 
  25   2   2       31.96       40.55     17.10 o 
  26   2   2      201.71      196.85     29.54 o 
   1   3   2    17680.18    17748.81    136.91 o 
   2   3   2     2475.09     2419.43     26.88 o 
   3   3   2     2547.89     2376.13     25.47 o 
   4   3   2     3124.12     2946.06     31.26 o 
   5   3   2    20745.74    21456.78    150.53 o 
   6   3   2       23.04       39.12      3.24 o 
   7   3   2       22.83       12.41      2.53 o 
   8   3   2      572.13      635.22     13.30 o 
   9   3   2     8068.99     7838.35     62.77 o 
  10   3   2      103.66      115.04      5.66 o 
  11   3   2      445.71      461.42      9.68 o 
  12   3   2        6.56        9.86      3.26 o 
  13   3   2     3045.16     2901.16     37.51 o 
  14   3   2     1013.83      968.39     21.66 o 
  15   3   2        0.33        0.49      5.96 o 
  16   3   2      103.10      100.86     12.16 o 
  17   3   2        0.41        1.77      6.22 o 
  18   3   2        5.71        5.92      8.47 o 
  19   3   2      376.63      327.23     23.59 o 
  20   3   2      184.09      211.38     26.15 o 
  21   3   2        1.05       19.56     14.55 o 
  22   3   2        8.25        2.94     10.05 o 
  23   3   2      568.61      580.91     41.87 o 
  24   3   2       26.78       37.22     23.92 o 
  25   3   2      169.57      205.60     34.83 o 
   0   4   2      638.33      834.52     16.95 o 
   1   4   2     1080.58     1178.66     17.26 o 
   2   4   2     1010.02      967.53     14.75 o 
   3   4   2     1238.40     1431.16     18.12 o 
   4   4   2     1310.70     1105.10     16.05 o 
   5   4   2      564.17      634.31     14.95 o 
   6   4   2      120.84      102.56      5.71 o 
   7   4   2       68.53       75.78      5.16 o 
   8   4   2     5565.19     5646.49     48.74 o 
   9   4   2      480.71      533.23     11.23 o 
  10   4   2      428.34      346.68      9.06 o 
  11   4   2      112.67      114.94      6.29 o 
  12   4   2      579.01      561.93     13.10 o 
  13   4   2      186.75      215.24     10.25 o 
  14   4   2     2833.25     2675.87     44.60 o 
  15   4   2        0.54        0.44      6.21 o 
  16   4   2      423.63      319.97     22.95 o 
  17   4   2      101.48      112.05     22.43 o 
  18   4   2     1601.99     1590.67     47.87 o 
  19   4   2       58.44       29.90     11.23 o 
  20   4   2       85.66       93.06     16.07 o 
  21   4   2      122.64      134.73     29.90 o 
  22   4   2      708.81      680.84     45.60 o 
  23   4   2        0.56       -9.49     12.32 o 
  24   4   2      154.02      119.84     25.67 o 
  25   4   2       38.24       49.35     19.47 o 
   1   5   2     1651.64     1788.92     21.22 o 
   2   5   2      154.57      124.54      6.32 o 
   3   5   2      775.06      816.03     13.99 o 
   4   5   2      810.63      960.71     15.59 o 
   5   5   2        1.06        3.08      2.73 o 
   6   5   2      542.33      528.20     11.49 o 
   7   5   2       93.31      127.98      6.76 o 
   8   5   2       20.05       19.18      3.92 o 
   9   5   2        9.88        4.38      3.51 o 
  10   5   2      405.59      367.28     15.32 o 
  11   5   2      116.19      111.06      8.16 o 
  12   5   2      145.24      173.47     10.54 o 
  13   5   2      522.14      486.93     20.59 o 
  14   5   2      953.08      911.35     25.90 o 
  15   5   2      171.84      149.45     17.32 o 
  16   5   2      462.67      480.53     26.65 o 
  17   5   2      479.48      519.79     28.33 o 
  18   5   2        0.99       -8.27      8.27 o 
  19   5   2      197.06      160.14     25.85 o 
  20   5   2        7.57       13.42     14.74 o 
  21   5   2       12.13       19.87     15.24 o 
  22   5   2       12.76        9.51     15.11 o 
  23   5   2      125.62      142.18     26.85 o 
  24   5   2        4.75       -1.97     15.73 o 
   0   6   2      649.88      545.08     24.41 o 
   1   6   2        6.23        6.54      3.11 o 
   2   6   2      134.22      140.93      7.10 o 
   3   6   2      430.90      391.80     10.58 o 
   4   6   2      240.88      258.23      9.18 o 
   5   6   2     3237.71     3143.21     35.86 o 
   6   6   2      515.89      474.60     11.15 o 
   7   6   2     2382.14     2390.23     31.18 o 
   8   6   2       59.02       60.10      6.85 o 
   9   6   2      843.06      800.20     20.08 o 
  10   6   2      413.01      344.98     14.18 o 
  11   6   2      147.49      160.43     19.29 o 
  12   6   2     1025.05      919.00     45.29 o 
  13   6   2       45.82       35.23      9.40 o 
  14   6   2      590.14      580.08     34.83 o 
  15   6   2      839.07      796.59     29.39 o 
  16   6   2       75.21       64.57     13.77 o 
  17   6   2      701.19      715.97     97.03 o 
  18   6   2      781.27      907.37     79.46 o 
  19   6   2       16.64       -0.88     13.96 o 
  20   6   2      480.24      436.46     46.80 o 
  21   6   2      110.99      125.15     26.01 o 
  22   6   2     1442.79     1594.75     71.84 o 
  23   6   2       34.06       87.33     23.97 o 
   1   7   2      317.11      320.76     12.14 o 
   2   7   2       80.31       65.55      6.29 o 
   3   7   2     1418.14     1309.61     21.32 o 
   4   7   2      782.72      743.33     15.69 o 
   5   7   2     4839.12     4846.04     53.79 o 
   6   7   2      936.87      916.06     22.05 o 
   7   7   2     1867.15     1812.88     32.68 o 
   8   7   2      116.76      154.45     10.91 o 
   9   7   2     4421.51     4264.40     65.57 o 
  10   7   2        2.62        8.01      6.63 o 
  11   7   2       38.03       53.81     15.70 o 
  12   7   2       12.62       11.58      8.43 o 
  13   7   2     1312.61     1279.54     37.45 o 
  14   7   2        0.79       10.27      7.42 o 
  15   7   2        0.91        7.78     10.54 o 
  16   7   2       80.42       54.86     17.63 o 
  17   7   2     1680.61     1780.47    200.19 o 
  18   7   2       13.40       57.55     19.77 o 
  19   7   2        1.17       -0.92     14.79 o 
  20   7   2        5.39       13.06     17.38 o 
  21   7   2      113.18       62.85     27.43 o 
  22   7   2       39.61       34.54     20.07 o 
   0   8   2     8453.60     8776.79    121.21 o 
   1   8   2       36.63       29.96      6.04 o 
   2   8   2       40.61       42.58      6.85 o 
   3   8   2     2016.11     1994.00     32.93 o 
   4   8   2     2813.64     2833.89     44.23 o 
   5   8   2     1394.87     1346.38     26.53 o 
   6   8   2      361.11      372.92     14.87 o 
   7   8   2      328.18      310.00     17.17 o 
   8   8   2      503.15      484.20     21.21 o 
   9   8   2       29.45       33.16     10.57 o 
  10   8   2      420.22      447.82     22.34 o 
  11   8   2        2.22        8.27      7.09 o 
  12   8   2      252.19      258.26     25.21 o 
  13   8   2      194.42      173.23     32.01 o 
  14   8   2      506.32      572.63     34.98 o 
  15   8   2       99.37      134.19     20.56 o 
  16   8   2      109.94      103.57     19.20 o 
  17   8   2       27.02       38.43     18.88 o 
  18   8   2      234.09      258.39     65.26 o 
  19   8   2      148.75      151.25     31.62 o 
  20   8   2       14.51        8.77     19.40 o 
   1   9   2       63.64       61.13      9.73 o 
   2   9   2        2.53       -0.40      6.26 o 
   3   9   2       46.94       48.16      9.16 o 
   4   9   2       13.95       23.52      8.13 o 
   5   9   2        0.69        3.53      6.24 o 
   6   9   2       55.39       55.47     11.48 o 
   7   9   2        0.01        7.57      7.22 o 
   8   9   2      119.20      119.01     13.26 o 
   9   9   2       65.33       49.40     10.50 o 
  10   9   2        1.82        8.29      9.81 o 
  11   9   2      190.77      247.52     31.34 o 
  12   9   2       30.20       51.51     13.12 o 
  13   9   2       31.03       23.16     13.63 o 
  14   9   2      147.68      171.78     23.55 o 
  15   9   2      146.34      169.95     23.92 o 
  16   9   2      161.02      216.84     27.62 o 
  17   9   2      263.79      338.48     80.06 o 
  18   9   2       15.42       28.52     21.29 o 
   0  10   2      719.77      748.73     32.53 o 
   1  10   2       29.12       20.83      7.65 o 
   2  10   2      117.00      125.52     14.82 o 
   3  10   2      164.73      179.35     15.45 o 
   4  10   2      623.79      662.76     37.92 o 
   5  10   2        3.50        1.76      7.42 o 
   6  10   2      433.63      499.42     23.61 o 
   7  10   2        0.04        9.20      8.34 o 
   8  10   2      418.12      448.52     26.94 o 
   9  10   2       16.46       37.79     14.08 o 
  10  10   2      241.15      258.35     27.00 o 
  11  10   2       46.19       31.41     18.47 o 
  12  10   2        1.53        9.06     12.43 o 
  13  10   2       55.70       52.85     16.31 o 
  14  10   2      248.82      232.97     28.04 o 
  15  10   2       70.40       63.78     18.82 o 
  16  10   2        2.06       -7.53     14.58 o 
   1  11   2      144.03      119.99     18.64 o 
   2  11   2        0.11       13.48      8.93 o 
   3  11   2       57.80       37.19     10.50 o 
   4  11   2      173.16      224.00     18.66 o 
   5  11   2       21.03       12.92     10.52 o 
   6  11   2       43.07       53.80     17.88 o 
   7  11   2       20.04       24.08     12.85 o 
   8  11   2      331.82      373.07     26.94 o 
   9  11   2      288.39      301.87     25.49 o 
  10  11   2       24.90       31.27     14.12 o 
  11  11   2       97.96      105.19     19.81 o 
  12  11   2       20.44       22.10     16.33 o 
  13  11   2      662.25      708.11     44.30 o 
   0  12   2      269.68      300.69     36.11 o 
   1  12   2        3.75       12.45     13.10 o 
   2  12   2        0.00        2.42     16.21 o 
   3  12   2       12.70       25.69     25.94 o 
   4  12   2      867.77      954.82     45.71 o 
   5  12   2       41.41       38.48     14.37 o 
   6  12   2       30.15       34.12     14.48 o 
   7  12   2      276.78      301.51     29.35 o 
   8  12   2      100.72       52.20     16.64 o 
   1   1   3    10719.84    10673.46     92.79 o 
   2   1   3     1980.65     2040.05     20.92 o 
   3   1   3    11081.87    11137.51     83.83 o 
   4   1   3     3631.28     3725.11     28.17 o 
   5   1   3     1163.62     1195.38     12.59 o 
   6   1   3     1734.11     1676.47     16.70 o 
   7   1   3       89.03       95.34      3.74 o 
   8   1   3     7497.62     7663.77     54.73 o 
   9   1   3      856.21     1015.98     12.56 o 
  10   1   3       20.33        9.10      2.68 o 
  11   1   3      510.02      557.76     10.88 o 
  12   1   3     4405.96     4282.17     40.17 o 
  13   1   3      300.61      267.31      8.76 o 
  14   1   3      507.84      492.08     11.40 o 
  15   1   3        0.87        4.26      4.19 o 
  16   1   3     1920.07     1987.19     29.48 o 
  17   1   3      564.71      589.29     19.60 o 
  18   1   3      547.29      550.40     22.32 o 
  19   1   3     1143.41     1085.44     42.32 o 
  20   1   3      612.67      662.94     25.73 o 
  21   1   3       27.32       20.92     10.35 o 
  22   1   3       21.92       36.40     12.25 o 
  23   1   3      181.99      212.83     22.19 o 
  24   1   3      169.92      192.40     43.28 o 
  25   1   3       73.79       22.01     15.18 o 
  26   1   3       51.54       39.54     18.28 o 
   0   2   3     1435.41     1562.80     19.16 o 
   1   2   3     9606.15    10136.68     75.15 o 
   2   2   3     1807.30     1867.08     18.05 o 
   3   2   3     5024.76     5254.92     47.46 o 
   4   2   3      471.48      568.24      9.39 o 
   5   2   3     5234.34     5185.90     57.30 o 
   6   2   3      974.13      906.70     13.01 o 
   7   2   3      896.49      798.36     11.03 o 
   8   2   3      241.24      217.54      6.33 o 
   9   2   3     2242.02     2425.80     23.74 o 
  10   2   3     5403.15     5656.25     47.76 o 
  11   2   3     2937.63     2714.87     27.02 o 
  12   2   3     2489.65     2581.99     27.96 o 
  13   2   3      538.81      549.27     12.21 o 
  14   2   3      116.43      112.72      7.16 o 
  15   2   3      318.37      350.10     13.13 o 
  16   2   3     1279.00     1189.14     27.65 o 
  17   2   3        6.84       10.54      8.24 o 
  18   2   3     1869.94     1878.08     43.09 o 
  19   2   3      840.63      872.05     34.31 o 
  20   2   3       20.77       10.46      9.98 o 
  21   2   3     1476.77     1337.72     44.87 o 
  22   2   3        5.18       22.00     11.31 o 
  23   2   3      466.04      477.08     30.21 o 
  24   2   3       87.97       65.37     16.65 o 
  25   2   3      908.39      851.31     53.63 o 
  26   2   3       17.65       18.69     26.61 o 
   1   3   3     8334.49     8491.86     62.04 o 
   2   3   3     1051.57      938.71     12.91 o 
   3   3   3     7536.68     7690.35     60.67 o 
   4   3   3      633.64      632.20      9.54 o 
   5   3   3      131.02      114.44      5.05 o 
   6   3   3     1451.06     1581.64     17.34 o 
   7   3   3      390.51      372.79      7.68 o 
   8   3   3      497.39      489.35      9.15 o 
   9   3   3      240.95      279.18      7.50 o 
  10   3   3     3161.16     3119.99     29.74 o 
  11   3   3      909.21      962.23     14.73 o 
  12   3   3     2314.68     2431.13     27.05 o 
  13   3   3        2.56        6.50      3.44 o 
  14   3   3      284.13      315.39     17.99 o 
  15   3   3        6.09        5.34      5.89 o 
  16   3   3     1821.79     1774.19     47.55 o 
  17   3   3        7.42        3.85      7.79 o 
  18   3   3       44.98       63.58     12.52 o 
  19   3   3      128.57      100.79     15.46 o 
  20   3   3       33.49       33.80     14.87 o 
  21   3   3       20.85        4.68     10.08 o 
  22   3   3      183.12      183.31     26.50 o 
  23   3   3      186.61      175.79     21.24 o 
  24   3   3        0.99        5.18     14.65 o 
  25   3   3       18.22       20.07     16.62 o 
   0   4   3      343.46      400.43     10.88 o 
   1   4   3     1144.35     1310.32     16.56 o 
   2   4   3      800.47      956.85     13.69 o 
   3   4   3      715.61      695.29     12.08 o 
   4   4   3      342.34      319.96      7.78 o 
   5   4   3        0.77        1.89      2.28 o 
   6   4   3      991.10     1156.23     21.29 o 
   7   4   3      746.46      751.48     14.64 o 
   8   4   3     2467.73     2684.77     27.56 o 
   9   4   3       58.25       71.60      4.80 o 
  10   4   3     2450.55     2324.80     25.88 o 
  11   4   3     2824.48     2758.65     33.84 o 
  12   4   3      105.45       92.97      6.46 o 
  13   4   3       26.96       16.18      5.20 o 
  14   4   3       97.54       86.54     12.05 o 
  15   4   3     2804.93     2766.96     63.08 o 
  16   4   3      358.66      348.72     22.94 o 
  17   4   3      112.38      124.44     16.03 o 
  18   4   3       31.09       21.66     11.20 o 
  19   4   3      377.46      375.33     25.97 o 
  20   4   3       10.52       20.70     14.11 o 
  21   4   3      200.55      222.79     22.58 o 
  22   4   3        8.74       11.93     15.47 o 
  23   4   3       81.98       87.16     40.44 o 
  24   4   3        1.08        4.29     15.38 o 
  25   4   3       59.68       61.22     26.09 o 
   1   5   3      269.05      314.08     10.36 o 
   2   5   3    12016.63    11907.99     98.58 o 
   3   5   3      715.42      736.66     13.72 o 
   4   5   3      146.09      162.12      6.64 o 
   5   5   3     1524.67     1680.05     22.01 o 
   6   5   3     8044.18     8112.39     69.02 o 
   7   5   3      319.17      283.49      9.15 o 
   8   5   3     1015.43     1086.51     17.78 o 
   9   5   3       38.04       33.01      4.64 o 
  10   5   3     2158.47     2093.57     32.29 o 
  11   5   3       55.68       43.25      8.53 o 
  12   5   3      538.17      539.20     34.09 o 
  13   5   3      302.12      298.37     23.00 o 
  14   5   3      213.90      194.55     15.93 o 
  15   5   3      637.15      605.23     33.43 o 
  16   5   3        6.07        8.76      8.72 o 
  17   5   3       88.71       62.99     13.63 o 
  18   5   3       67.17       61.01     17.44 o 
  19   5   3       17.17       19.53     10.64 o 
  20   5   3      566.35      576.43     41.85 o 
  21   5   3        6.64       11.66     14.92 o 
  22   5   3        9.26       30.48     18.53 o 
  23   5   3      102.38      100.32     26.16 o 
  24   5   3      625.71      721.99     52.16 o 
   0   6   3      186.99      229.83     11.20 o 
   1   6   3     2235.35     2168.97     27.00 o 
   2   6   3      143.80      151.61      6.81 o 
   3   6   3     2481.78     2426.31     35.76 o 
   4   6   3      347.85      336.43     10.04 o 
   5   6   3      204.79      216.48      8.52 o 
   6   6   3     1286.72     1303.45     22.51 o 
   7   6   3     3721.91     3688.85     40.49 o 
   8   6   3       70.57       43.31      6.22 o 
   9   6   3     1343.04     1324.32     36.72 o 
  10   6   3      978.69      929.27     28.73 o 
  11   6   3     1555.49     1636.51     47.93 o 
  12   6   3      159.56      157.10     14.88 o 
  13   6   3       16.84       28.25      8.23 o 
  14   6   3      385.03      388.48     21.70 o 
  15   6   3     1649.12     1667.00     59.43 o 
  16   6   3       25.55       24.15      9.66 o 
  17   6   3     1389.56     1342.31     45.90 o 
  18   6   3      122.66       84.98     20.75 o 
  19   6   3      983.73     1011.43     53.24 o 
  20   6   3       44.20       50.69     24.97 o 
  21   6   3      307.52      225.71     32.82 o 
  22   6   3       84.36       68.67     22.03 o 
  23   6   3       26.79       42.73     21.61 o 
   1   7   3     1592.24     1558.10     22.03 o 
   2   7   3      225.33      216.63      9.23 o 
   3   7   3       52.32       61.79      5.85 o 
   4   7   3     2209.21     2105.28     41.56 o 
   5   7   3      541.83      506.05     15.16 o 
   6   7   3       21.04       24.05      5.83 o 
   7   7   3     1076.01      989.09     26.42 o 
   8   7   3       26.89       36.36      8.06 o 
   9   7   3       35.06        9.73      8.03 o 
  10   7   3      779.41      731.62     24.23 o 
  11   7   3      264.41      240.73     17.96 o 
  12   7   3        0.77       12.40      7.32 o 
  13   7   3       39.72       45.09     10.33 o 
  14   7   3       46.79       75.60     12.55 o 
  15   7   3        2.22        4.75      8.70 o 
  16   7   3        7.52       22.70     12.07 o 
  17   7   3      112.66      160.20     26.89 o 
  18   7   3       37.35       34.40     18.97 o 
  19   7   3       46.06       62.19     21.43 o 
  20   7   3       78.57       93.02     24.29 o 
  21   7   3       16.69        4.05     17.80 o 
  22   7   3       32.01       22.59     19.77 o 
   0   8   3       10.74        2.20      6.78 o 
   1   8   3        0.16       -0.67      4.63 o 
   2   8   3      760.93      717.97     19.39 o 
   3   8   3      305.06      295.74     14.51 o 
   4   8   3      503.64      449.25     18.01 o 
   5   8   3      397.56      377.42     25.57 o 
   6   8   3       13.22       18.88      6.90 o 
   7   8   3     1105.89     1085.65     47.67 o 
   8   8   3        1.48        0.07      6.08 o 
   9   8   3       93.67      103.81     12.17 o 
  10   8   3        0.01       17.14      7.21 o 
  11   8   3      463.16      422.51     23.79 o 
  12   8   3       23.92        7.23      8.44 o 
  13   8   3        7.88       10.77      8.66 o 
  14   8   3      179.00      200.77     23.42 o 
  15   8   3      671.91      745.88     39.88 o 
  16   8   3       64.89       32.25     16.37 o 
  17   8   3      176.90      210.04     33.41 o 
  18   8   3        3.53        6.10     16.26 o 
  19   8   3      312.74      305.43     39.17 o 
  20   8   3        0.22       -2.90     17.81 o 
   1   9   3       30.89       25.47      6.89 o 
   2   9   3     3979.01     3760.53     54.33 o 
   3   9   3     1467.65     1337.95     36.73 o 
   4   9   3      129.37      120.38     13.89 o 
   5   9   3      319.30      294.15     17.96 o 
   6   9   3      990.15      960.37     29.18 o 
   7   9   3      128.02      105.21     12.43 o 
   8   9   3      301.93      336.82     28.39 o 
   9   9   3       85.43       91.34     12.44 o 
  10   9   3     1504.08     1478.34     38.51 o 
  11   9   3       28.16       43.06     14.48 o 
  12   9   3      170.07      185.61     23.68 o 
  13   9   3       18.04       34.01     14.29 o 
  14   9   3        7.40       11.38     14.20 o 
  15   9   3        3.94        0.09     15.53 o 
  16   9   3      388.16      377.24     33.41 o 
  17   9   3       49.96       53.38     25.71 o 
  18   9   3       55.94      104.55     52.48 o 
   0  10   3      857.87      957.12     36.27 o 
   1  10   3      465.62      452.65     23.80 o 
   2  10   3      155.96      145.44     15.96 o 
   3  10   3       87.34      101.60     13.59 o 
   4  10   3       84.41       91.02     12.31 o 
   5  10   3        0.29       -7.57      7.57 o 
   6  10   3      101.37       94.60     23.21 o 
   7  10   3      442.36      398.73     23.22 o 
   8  10   3        1.33       15.44      8.80 o 
   9  10   3       20.59        8.09      9.80 o 
  10  10   3        1.46        6.64     10.56 o 
  11  10   3      897.52     1004.09     81.86 o 
  12  10   3        0.00       -0.09     13.14 o 
  13  10   3        1.83        8.48     14.28 o 
  14  10   3       59.77       65.35     18.49 o 
  15  10   3      235.12      301.58     40.74 o 
  16  10   3      518.51      599.00     51.26 o 
   1  11   3       98.66      171.44     26.40 o 
   2  11   3       16.81        8.13     13.26 o 
   3  11   3      314.48      328.40     21.63 o 
   4  11   3      318.41      352.36     21.91 o 
   5  11   3       84.94       56.87     12.02 o 
   6  11   3      334.30      371.89     25.97 o 
   7  11   3       61.81       71.36     15.03 o 
   8  11   3       28.49       32.71     13.36 o 
   9  11   3       50.75       55.10     21.23 o 
  10  11   3      193.30      201.70     39.82 o 
  11  11   3      190.80      138.36     23.58 o 
  12  11   3      145.45      214.37     28.28 o 
  13  11   3      126.20      123.46     23.87 o 
   0  12   3       35.49       49.49     27.81 o 
   1  12   3      716.70      769.87     40.92 o 
   2  12   3        7.82       28.22     14.58 o 
   3  12   3      473.86      480.35     34.00 o 
   4  12   3       11.17       13.02     17.09 o 
   5  12   3      585.30      723.70     51.43 o 
   6  12   3      183.60      197.15     22.23 o 
   7  12   3     1331.60     1391.05     68.08 o 
   8  12   3       76.52       74.63     17.27 o 
   0   0   4    17439.43    17353.32    276.37 o 
   1   0   4     2938.92     2782.35     36.75 o 
   2   0   4    53704.43    54399.30    609.25 o 
   3   0   4    53952.02    54732.11    615.70 o 
   4   0   4   148348.98   144705.31   1350.43 o 
   5   0   4    14417.08    15374.21    146.40 o 
   6   0   4      242.41      227.65      7.21 o 
   7   0   4      554.67      527.03     11.37 o 
   8   0   4    12883.01    12839.31    146.88 o 
   9   0   4     3185.51     3101.63     43.26 o 
  10   0   4     1475.17     1378.91     25.51 o 
  11   0   4        0.81        0.06      4.21 o 
  12   0   4      585.96      544.54     16.49 o 
  13   0   4      157.80      151.70     10.43 o 
  14   0   4        0.64        5.49      5.89 o 
  15   0   4      161.32      172.78     12.86 o 
  16   0   4     1094.09     1055.96     29.66 o 
  17   0   4        8.01       19.70      9.18 o 
  18   0   4      447.01      447.94     29.53 o 
  19   0   4      266.47      239.42     24.07 o 
  20   0   4        8.02       15.95     11.24 o 
  21   0   4       68.25       79.69     24.52 o 
  22   0   4      729.73      811.81     62.79 o 
  23   0   4       18.12       23.77     21.08 o 
  24   0   4      541.36      705.51     66.08 o 
  25   0   4      395.19      433.42     54.87 o 
  26   0   4       82.32       37.23     26.46 o 
   1   1   4     4208.24     4387.82     44.42 o 
   2   1   4    10755.53    10516.36     87.08 o 
   3   1   4     6160.36     6369.91     50.22 o 
   4   1   4    33971.26    34494.48    247.77 o 
   5   1   4     1037.65      973.98     10.44 o 
   6   1   4      206.26      206.57      5.33 o 
   7   1   4       54.03       53.02      3.26 o 
   8   1   4      196.65      231.49      5.95 o 
   9   1   4     2721.91     2481.03     22.78 o 
  10   1   4       91.79      111.76      4.82 o 
  11   1   4     1064.61     1054.33     14.63 o 
  12   1   4      139.50      132.26      6.52 o 
  13   1   4     1947.70     1996.45     23.13 o 
  14   1   4        2.65        2.65      3.72 o 
  15   1   4      189.26      189.98     11.87 o 
  16   1   4     1308.46     1301.57     22.94 o 
  17   1   4     5532.42     5527.29     72.24 o 
  18   1   4        1.14       16.16      7.01 o 
  19   1   4      486.40      540.50     39.93 o 
  20   1   4      355.53      398.06     33.67 o 
  21   1   4      623.16      627.88     32.10 o 
  22   1   4        1.84       10.39     10.04 o 
  23   1   4       19.97       63.69     30.05 o 
  24   1   4      217.20      207.25     28.81 o 
  25   1   4      402.07      485.33     41.16 o 
  26   1   4        0.01       37.17     17.23 o 
   0   2   4        5.55       -0.15      2.66 o 
   1   2   4     1864.47     1863.86     17.48 o 
   2   2   4     2272.29     2335.91     27.25 o 
   3   2   4     1997.06     1939.61     23.95 o 
   4   2   4        2.98       -2.55      2.71 o 
   5   2   4     1884.18     2049.44     22.35 o 
   6   2   4      416.69      491.91      8.43 o 
   7   2   4       35.34       30.85      2.90 o 
   8   2   4        7.12       13.58      2.43 o 
   9   2   4       12.24       15.71      2.59 o 
  10   2   4      558.60      595.91      9.79 o 
  11   2   4      229.58      235.72      7.34 o 
  12   2   4      209.02      231.14      7.15 o 
  13   2   4        0.72        0.94      3.19 o 
  14   2   4      348.12      343.06     10.88 o 
  15   2   4      896.05      888.73     20.28 o 
  16   2   4      575.81      513.76     20.53 o 
  17   2   4     1259.59     1213.67     38.56 o 
  18   2   4      465.64      430.50     25.24 o 
  19   2   4       86.48      112.27     15.46 o 
  20   2   4        8.22       15.38      9.58 o 
  21   2   4       59.03       58.19     13.70 o 
  22   2   4      526.87      534.87     32.26 o 
  23   2   4      654.25      660.75     40.65 o 
  24   2   4      216.38      179.99     22.02 o 
  25   2   4        6.04       11.27     14.43 o 
  26   2   4        1.99       12.09     15.26 o 
   1   3   4     6880.88     7156.76     55.37 o 
   2   3   4        0.60        6.27      1.96 o 
   3   3   4      588.80      564.93      8.40 o 
   4   3   4     1316.56     1344.75     17.59 o 
   5   3   4        4.19       13.87      2.54 o 
   6   3   4      138.85      113.32      6.05 o 
   7   3   4      239.35      295.15      6.74 o 
   8   3   4        1.87        2.03      2.26 o 
   9   3   4     2296.11     2220.68     25.18 o 
  10   3   4        6.17       10.16      2.92 o 
  11   3   4     1836.70     1986.47     25.03 o 
  12   3   4       14.42        8.00      3.48 o 
  13   3   4     2456.11     2406.74     29.78 o 
  14   3   4      594.25      588.67     21.11 o 
  15   3   4     1578.48     1516.77     42.94 o 
  16   3   4      533.17      526.05     26.09 o 
  17   3   4      327.19      320.35     46.08 o 
  18   3   4      188.32      221.26     20.31 o 
  19   3   4      391.45      408.53     29.41 o 
  20   3   4      241.47      237.44     22.21 o 
  21   3   4     1043.64     1066.41     62.30 o 
  22   3   4        5.02       20.52     13.12 o 
  23   3   4      853.09      938.65     59.64 o 
  24   3   4       15.64       35.56     15.47 o 
  25   3   4       72.77       85.73     22.67 o 
   0   4   4     1110.12      895.44     18.39 o 
   1   4   4      235.28      196.42      5.27 o 
   2   4   4        1.45        7.33      2.20 o 
   3   4   4     2079.72     2188.11     25.19 o 
   4   4   4     7187.27     6920.43     60.27 o 
   5   4   4        2.01        6.89      2.23 o 
   6   4   4     1508.39     1480.08     16.70 o 
   7   4   4        0.28        5.89      2.42 o 
   8   4   4      664.32      673.74     11.29 o 
   9   4   4      461.63      426.91     10.25 o 
  10   4   4       46.14       38.69      4.09 o 
  11   4   4      303.02      321.79     12.14 o 
  12   4   4      773.37      791.34     21.87 o 
  13   4   4      449.13      465.56     17.55 o 
  14   4   4     2204.79     2117.59     45.80 o 
  15   4   4        0.56        2.54      6.36 o 
  16   4   4       19.50        8.14      8.29 o 
  17   4   4       15.81        9.29      9.22 o 
  18   4   4     1026.11     1027.82     48.81 o 
  19   4   4      231.79      250.38     35.67 o 
  20   4   4      136.44      144.29     19.91 o 
  21   4   4      335.23      310.12     32.92 o 
  22   4   4      518.55      500.18     31.97 o 
  23   4   4       75.52       76.75     22.72 o 
  24   4   4       83.64       41.30     19.00 o 
  25   4   4       19.29       32.54     19.03 o 
   1   5   4       16.77        7.36      2.93 o 
   2   5   4     1267.70     1336.28     17.05 o 
   3   5   4      630.02      621.34     11.70 o 
   4   5   4      159.41      137.02      8.53 o 
   5   5   4      801.69      856.61     14.24 o 
   6   5   4       97.93       86.42      6.06 o 
   7   5   4       26.84       30.08      3.99 o 
   8   5   4       24.05       22.94      3.69 o 
   9   5   4     4232.43     4047.43     49.38 o 
  10   5   4      949.13      943.23     27.80 o 
  11   5   4      329.30      232.36     15.81 o 
  12   5   4       52.28       45.73      7.93 o 
  13   5   4      210.64      186.29     20.59 o 
  14   5   4      706.40      631.66     25.03 o 
  15   5   4     2021.41     1914.72     45.60 o 
  16   5   4       97.72       87.40     12.90 o 
  17   5   4      693.31      752.43     34.00 o 
  18   5   4      300.10      289.44     23.72 o 
  19   5   4      261.32      256.03     39.45 o 
  20   5   4      278.70      300.05     25.56 o 
  21   5   4       60.03       54.47     18.49 o 
  22   5   4        5.71      -13.75     13.75 o 
  23   5   4        1.15       23.92     18.29 o 
  24   5   4      174.02      243.12     34.45 o 
   0   6   4     3611.43     3462.67     49.61 o 
   1   6   4       18.19       28.81      3.77 o 
   2   6   4      205.52      194.38      7.29 o 
   3   6   4      786.11      854.60     15.30 o 
   4   6   4       48.43       38.48      5.23 o 
   5   6   4       20.00        9.41      3.46 o 
   6   6   4       25.72       31.63      4.46 o 
   7   6   4        9.30        3.02      4.54 o 
   8   6   4       86.46       80.62     11.88 o 
   9   6   4      797.38      830.85     43.76 o 
  10   6   4     2089.77     2065.94     45.44 o 
  11   6   4      430.67      392.75     32.11 o 
  12   6   4        9.26        2.84      6.70 o 
  13   6   4      829.88      732.76     40.28 o 
  14   6   4      228.10      223.38     20.33 o 
  15   6   4        2.02        2.75      7.05 o 
  16   6   4      642.98      660.89     28.91 o 
  17   6   4      603.93      553.55     31.83 o 
  18   6   4      770.98      730.17     36.10 o 
  19   6   4      614.91      554.66     43.30 o 
  20   6   4        7.64       19.09     14.40 o 
  21   6   4       83.62       90.43     45.45 o 
  22   6   4       14.94       13.42     21.83 o 
  23   6   4        0.65       18.19     19.08 o 
   1   7   4     3559.75     3409.08     36.52 o 
   2   7   4      289.17      279.32      9.30 o 
   3   7   4     1798.72     1813.34     23.90 o 
   4   7   4       10.15        8.13      4.81 o 
   5   7   4     2681.53     2621.08     37.41 o 
   6   7   4      275.29      257.66     14.80 o 
   7   7   4     1116.07     1020.21     27.32 o 
   8   7   4       38.64       39.20      8.44 o 
   9   7   4      292.97      264.74     20.93 o 
  10   7   4      868.39      883.08     29.92 o 
  11   7   4     1039.92      987.94     32.24 o 
  12   7   4        3.07       -4.24      6.45 o 
  13   7   4     1078.05     1053.61     65.95 o 
  14   7   4      401.71      328.74     24.41 o 
  15   7   4      562.77      619.98     29.08 o 
  16   7   4        0.02       -7.62      7.62 o 
  17   7   4       30.33       60.12     15.85 o 
  18   7   4      110.34       69.30     50.08 o 
  19   7   4       10.68       24.00     18.30 o 
  20   7   4       84.65       42.70     21.68 o 
  21   7   4       45.46       19.65     19.75 o 
  22   7   4        1.34      -20.93     20.93 o 
   0   8   4      454.02      517.50     25.77 o 
   1   8   4      388.64      434.52     15.79 o 
   2   8   4      632.19      626.10     18.88 o 
   3   8   4       11.40        0.58      4.76 o 
   4   8   4      229.07      238.69     16.50 o 
   5   8   4       46.85       45.51      9.55 o 
   6   8   4      848.77      767.76     27.14 o 
   7   8   4      107.71      104.64     11.43 o 
   8   8   4       37.46       34.05      9.53 o 
   9   8   4       66.77       56.65     11.29 o 
  10   8   4     1039.29     1053.84     51.10 o 
  11   8   4       17.58        8.98      8.38 o 
  12   8   4      909.57      909.36     33.43 o 
  13   8   4       41.35       31.86     10.93 o 
  14   8   4     1738.54     1751.49     48.27 o 
  15   8   4        0.02        7.83     11.99 o 
  16   8   4       14.42        6.94     12.41 o 
  17   8   4       99.53       58.93     17.23 o 
  18   8   4      349.36      365.61     40.86 o 
  19   8   4      155.62      111.78     26.62 o 
  20   8   4       22.88       43.22     44.25 o 
   1   9   4        0.02       -4.46      5.69 o 
   2   9   4      422.48      373.03     20.48 o 
   3   9   4      179.55      177.01     15.75 o 
   4   9   4       85.91       68.83     11.54 o 
   5   9   4       38.54       35.39      9.70 o 
   6   9   4      185.49      173.38     15.25 o 
   7   9   4      427.22      417.96     34.59 o 
   8   9   4      424.52      458.37     22.37 o 
   9   9   4        0.94        5.25      8.27 o 
  10   9   4       15.17       10.76      9.52 o 
  11   9   4       31.36       13.17     10.50 o 
  12   9   4      114.00      113.98     15.78 o 
  13   9   4      483.71      529.13     74.64 o 
  14   9   4        4.25       25.30     14.00 o 
  15   9   4       58.24       47.78     16.51 o 
  16   9   4        4.10       -7.08     17.99 o 
  17   9   4       98.23       82.73     21.01 o 
  18   9   4       70.69       93.04     27.48 o 
   0  10   4     2066.29     2233.75    106.15 o 
   1  10   4       23.88       19.28     12.05 o 
   2  10   4      300.24      313.77     20.54 o 
   3  10   4      107.62      145.67     17.95 o 
   4  10   4      522.42      570.71     27.29 o 
   5  10   4       18.72       14.89      8.18 o 
   6  10   4        1.67        0.02      8.08 o 
   7  10   4       36.47       20.02      9.38 o 
   8  10   4     1514.08     1649.58     41.83 o 
   9  10   4       83.73       60.56     13.54 o 
  10  10   4      464.35      448.03     41.13 o 
  11  10   4        4.06        2.58     12.25 o 
  12  10   4       11.75      -10.98     10.98 o 
  13  10   4        0.42        6.51     14.33 o 
  14  10   4      220.88      169.34     34.49 o 
  15  10   4        0.14        0.82     15.38 o 
  16  10   4       98.23       79.88     39.47 o 
   1  11   4      165.65      171.63     25.83 o 
   2  11   4      194.99      194.12     28.33 o 
   3  11   4      748.64      805.03     47.17 o 
   4  11   4      383.32      404.45     26.05 o 
   5  11   4     1192.81     1358.53     38.64 o 
   6  11   4      214.55      230.25     21.98 o 
   7  11   4        0.52        6.95      9.65 o 
   8  11   4      136.70      153.29     23.28 o 
   9  11   4      663.97      643.39     67.18 o 
  10  11   4       79.66      123.56     22.45 o 
  11  11   4      172.65      193.96     26.21 o 
  12  11   4       22.22       19.02     16.88 o 
   0  12   4      283.16      293.18     47.99 o 
   1  12   4       46.98       40.57     19.30 o 
   2  12   4      363.27      349.46     30.68 o 
   3  12   4       55.21       51.25     16.16 o 
   4  12   4       12.83        3.87     12.90 o 
   5  12   4       60.22       38.54     26.01 o 
   6  12   4       89.54       67.05     23.47 o 
   7  12   4       15.34       13.32     15.75 o 
   8  12   4      183.20      257.75     54.57 o 
   1   1   5      175.54      181.65      7.18 o 
   2   1   5     8316.92     8426.57     80.92 o 
   3   1   5       43.53       46.73      4.13 o 
   4   1   5     4732.19     4971.60     39.83 o 
   5   1   5      126.69      149.50      4.04 o 
   6   1   5       33.42       14.90      2.08 o 
   7   1   5     3170.73     3270.33     26.90 o 
   8   1   5       46.70       70.63      4.01 o 
   9   1   5      493.73      603.00      9.87 o 
  10   1   5     2041.11     2029.16     21.45 o 
  11   1   5        1.68        1.85      2.51 o 
  12   1   5     1167.99     1139.55     16.18 o 
  13   1   5      909.87      875.01     16.58 o 
  14   1   5      158.43      194.73     11.28 o 
  15   1   5      269.70      293.63     13.55 o 
  16   1   5     2732.20     2705.58     36.03 o 
  17   1   5        3.63        9.95      7.08 o 
  18   1   5      182.66      159.77     17.12 o 
  19   1   5       28.65       15.44      9.31 o 
  20   1   5      538.19      569.21     29.66 o 
  21   1   5      210.94      188.76     31.73 o 
  22   1   5       55.54       48.61     16.54 o 
  23   1   5      207.55      221.31     31.99 o 
  24   1   5     1715.70     1656.10     68.66 o 
  25   1   5      170.03      198.82     29.94 o 
  26   1   5      356.73      348.98     38.37 o 
   0   2   5      437.00      401.51     10.82 o 
   1   2   5     4672.30     4707.91     40.58 o 
   2   2   5      699.51      676.90      9.33 o 
   3   2   5    13384.29    13221.90    129.00 o 
   4   2   5      214.02      262.20      7.22 o 
   5   2   5      570.68      634.29     11.35 o 
   6   2   5      784.82      942.30     12.40 o 
   7   2   5     9003.09     9067.41     65.47 o 
   8   2   5       19.49       21.34      2.69 o 
   9   2   5      329.28      300.22      6.72 o 
  10   2   5      283.22      300.26      7.11 o 
  11   2   5     4409.43     4191.77     35.74 o 
  12   2   5      105.67       98.92      5.19 o 
  13   2   5      830.61      799.94     14.07 o 
  14   2   5      390.92      364.76     10.89 o 
  15   2   5     2449.59     2363.40     53.82 o 
  16   2   5      557.34      574.94     22.45 o 
  17   2   5      178.23      166.54     29.56 o 
  18   2   5      648.62      575.14     28.37 o 
  19   2   5      535.16      618.99     30.31 o 
  20   2   5       67.26       49.89     16.43 o 
  21   2   5        9.77       24.47     11.16 o 
  22   2   5      110.52      134.61     21.70 o 
  23   2   5        2.32       12.59     10.94 o 
  24   2   5      227.51      263.53     32.85 o 
  25   2   5       54.26       59.97     21.44 o 
   1   3   5       87.00       69.13      4.01 o 
   2   3   5    10909.81    10905.40     87.50 o 
   3   3   5     4058.28     4116.83     43.19 o 
   4   3   5     2692.02     2877.99     34.76 o 
   5   3   5     6376.58     6696.63     68.40 o 
   6   3   5     1667.91     1495.68     23.19 o 
   7   3   5      513.36      609.33     14.53 o 
   8   3   5      637.72      631.41      9.97 o 
   9   3   5      245.50      261.25      8.16 o 
  10   3   5     1090.93     1053.41     15.02 o 
  11   3   5      148.34      141.01      7.30 o 
  12   3   5      476.31      462.33     12.24 o 
  13   3   5      246.34      247.78     13.38 o 
  14   3   5      429.15      374.33     16.25 o 
  15   3   5        3.27        1.45      6.05 o 
  16   3   5      807.96      833.41     32.29 o 
  17   3   5        0.03        1.04      7.87 o 
  18   3   5        0.56        7.97      9.36 o 
  19   3   5      104.37       84.46     14.91 o 
  20   3   5       73.17       66.15     13.96 o 
  21   3   5      109.01       64.02     14.57 o 
  22   3   5       39.36       16.69     11.62 o 
  23   3   5       83.97       72.66     16.53 o 
  24   3   5      532.47      609.09     35.93 o 
  25   3   5        3.65       30.31     17.99 o 
   0   4   5      445.18      417.56     10.83 o 
   1   4   5     2322.70     2358.39     22.93 o 
   2   4   5      914.71     1088.34     14.44 o 
   3   4   5      442.91      453.82      9.60 o 
   4   4   5     2085.00     2213.77     32.66 o 
   5   4   5     1427.45     1325.62     19.04 o 
   6   4   5       51.44       65.70      4.46 o 
   7   4   5     4079.36     4174.20     47.29 o 
   8   4   5      718.24      800.21     13.73 o 
   9   4   5     2186.49     2137.12     28.85 o 
  10   4   5      488.90      470.87     11.06 o 
  11   4   5      677.18      630.04     19.36 o 
  12   4   5     1010.59     1050.87     23.69 o 
  13   4   5        2.37        5.52      5.53 o 
  14   4   5      264.15      296.64     18.12 o 
  15   4   5      127.48      120.15     14.85 o 
  16   4   5       52.99       43.77     12.14 o 
  17   4   5        0.88        2.09      8.10 o 
  18   4   5       10.72        6.83      9.33 o 
  19   4   5      188.49      177.65     20.43 o 
  20   4   5       20.21       28.23     14.59 o 
  21   4   5       56.29       40.69     14.35 o 
  22   4   5       54.73       51.26     15.18 o 
  23   4   5       81.05       89.63     18.03 o 
  24   4   5        0.63        3.15     16.49 o 
   1   5   5      585.59      674.24     10.63 o 
   2   5   5      737.32      677.38     11.27 o 
   3   5   5       38.52       46.10      3.74 o 
   4   5   5       17.23       28.33      4.29 o 
   5   5   5       37.81       59.87      4.41 o 
   6   5   5     2415.01     2297.49     34.39 o 
   7   5   5      249.44      246.77     20.85 o 
   8   5   5      162.46      136.78      8.71 o 
   9   5   5      944.01      856.29     21.26 o 
  10   5   5     1477.22     1405.89     40.81 o 
  11   5   5      421.18      403.75     24.03 o 
  12   5   5      938.94      902.38     24.88 o 
  13   5   5       41.23       81.75     14.75 o 
  14   5   5      651.69      619.70     25.70 o 
  15   5   5       79.98       53.77     10.55 o 
  16   5   5     1323.50     1304.14     37.96 o 
  17   5   5      114.94      122.61     21.64 o 
  18   5   5      226.89      207.63     32.24 o 
  19   5   5      108.89       88.42     16.06 o 
  20   5   5      597.08      625.52     34.69 o 
  21   5   5        8.18       24.56     12.45 o 
  22   5   5      113.38      131.36     25.96 o 
  23   5   5      158.19      154.20     28.27 o 
  24   5   5      210.62      193.70     32.21 o 
   0   6   5      540.39      520.10     15.04 o 
   1   6   5        7.40        8.85      3.12 o 
   2   6   5       87.31       80.25      5.15 o 
   3   6   5      677.45      666.67     12.27 o 
   4   6   5       50.17       47.03      4.53 o 
   5   6   5      764.85      696.30     14.77 o 
   6   6   5       13.20        1.13      5.35 o 
   7   6   5      855.26      838.23     23.79 o 
   8   6   5      337.38      287.75     18.65 o 
   9   6   5       57.94       78.24     10.88 o 
  10   6   5      674.67      673.49     25.42 o 
  11   6   5      727.96      618.30     24.49 o 
  12   6   5      338.46      360.21     20.66 o 
  13   6   5      505.63      424.40     37.85 o 
  14   6   5       52.47       39.17     10.04 o 
  15   6   5     1178.72     1147.67     36.21 o 
  16   6   5      359.65      344.85     22.70 o 
  17   6   5      305.35      298.06     22.10 o 
  18   6   5       60.09       73.39     16.49 o 
  19   6   5      229.70      261.60     25.15 o 
  20   6   5        1.62        5.62     15.59 o 
  21   6   5      529.91      520.55     44.29 o 
  22   6   5       45.25       61.47     35.51 o 
  23   6   5       62.34       39.48     21.19 o 
   1   7   5     1129.27     1218.83     20.31 o 
   2   7   5      165.49      192.53      8.97 o 
   3   7   5      429.45      402.68     11.97 o 
   4   7   5      410.36      423.77     15.69 o 
   5   7   5        1.17        8.54      5.10 o 
   6   7   5      382.26      407.65     17.96 o 
   7   7   5      470.77      434.06     24.40 o 
   8   7   5      422.04      389.22     23.22 o 
   9   7   5      217.37      221.37     17.59 o 
  10   7   5     1025.71      944.09     31.70 o 
  11   7   5      393.21      438.56     23.33 o 
  12   7   5       45.09       22.15      9.05 o 
  13   7   5       11.58       23.94      9.49 o 
  14   7   5        4.84       11.37      8.78 o 
  15   7   5        7.37       10.22      9.88 o 
  16   7   5      123.32      134.91     22.90 o 
  17   7   5       79.36       81.41     14.73 o 
  18   7   5        1.56        8.12     17.57 o 
  19   7   5       75.95       66.85     30.05 o 
  20   7   5        0.25        5.04     15.73 o 
  21   7   5        0.28        9.98     24.52 o 
   0   8   5       26.75       27.41      9.09 o 
   1   8   5      407.97      458.57     15.58 o 
   2   8   5       43.43       22.86      7.75 o 
   3   8   5      276.51      283.07     21.76 o 
   4   8   5       54.64       61.44      9.20 o 
   5   8   5      810.29      817.31     27.64 o 
   6   8   5       57.81       76.78     11.36 o 
   7   8   5     1842.23     1740.65     38.74 o 
   8   8   5      642.36      688.21     28.33 o 
   9   8   5      631.05      616.89     27.76 o 
  10   8   5      187.60      172.19     17.11 o 
  11   8   5       85.10       99.89     14.37 o 
  12   8   5       34.53       26.67     10.26 o 
  13   8   5        4.93       11.46      8.68 o 
  14   8   5      103.33      120.29     16.26 o 
  15   8   5      366.77      376.81     27.71 o 
  16   8   5        1.51        9.41     12.75 o 
  17   8   5       21.69       36.87     25.89 o 
  18   8   5       21.54        6.71     13.48 o 
  19   8   5      539.20      589.34     50.19 o 
  20   8   5      248.63      390.66     62.49 o 
   1   9   5        2.30        5.47      8.42 o 
   2   9   5     1429.61     1318.21     36.31 o 
   3   9   5       47.61       57.60     10.23 o 
   4   9   5      469.10      394.41     29.89 o 
   5   9   5      134.57      126.66     14.56 o 
   6   9   5     2569.72     2490.01     66.77 o 
   7   9   5        9.86       26.50     13.35 o 
   8   9   5      507.60      564.31     28.01 o 
   9   9   5      577.70      485.83     33.43 o 
  10   9   5      270.68      279.37     21.95 o 
  11   9   5      148.28      136.63     17.06 o 
  12   9   5     1062.27     1058.84     37.65 o 
  13   9   5        9.22        6.51     10.55 o 
  14   9   5      165.58      186.83     24.62 o 
  15   9   5       65.21       68.83     18.49 o 
  16   9   5      374.97      451.89     36.21 o 
  17   9   5       36.61       23.20     16.07 o 
  18   9   5        6.07        8.15     16.13 o 
   0  10   5      127.16      130.67     31.25 o 
   1  10   5       20.08       -7.39     10.70 o 
   2  10   5        6.83       -2.95     11.20 o 
   3  10   5      169.55      206.03     17.98 o 
   4  10   5        3.22        8.58      8.92 o 
   5  10   5      394.41      416.62     24.05 o 
   6  10   5      117.10      104.79     13.37 o 
   7  10   5      381.75      426.76     26.27 o 
   8  10   5      362.50      425.31     26.74 o 
   9  10   5        3.32        2.83      9.71 o 
  10  10   5      436.28      463.93     31.10 o 
  11  10   5       34.63       28.53     15.20 o 
  12  10   5      378.95      396.15     33.07 o 
  13  10   5        0.02       14.51     13.98 o 
  14  10   5       69.97       58.20     22.47 o 
  15  10   5       90.09       46.70     32.34 o 
   1  11   5      178.25      145.72     25.05 o 
   2  11   5      240.97      205.45     29.17 o 
   3  11   5      148.22      114.62     22.34 o 
   4  11   5        0.25        6.16     14.13 o 
   5  11   5       52.67       56.51     15.72 o 
   6  11   5        2.76       -1.21      9.58 o 
   7  11   5      129.33      101.08     19.51 o 
   8  11   5       27.65       26.26     16.98 o 
   9  11   5        3.61       12.73     14.78 o 
  10  11   5      191.23      178.92     27.39 o 
  11  11   5       26.46       33.99     16.46 o 
  12  11   5      168.39      210.97     39.26 o 
   0  12   5      334.56      461.97     58.90 o 
   1  12   5      347.72      420.37     79.69 o 
   2  12   5        0.69        6.55     15.98 o 
   3  12   5     1487.82     1592.14     57.62 o 
   4  12   5      144.93      156.97     23.36 o 
   5  12   5        1.96       13.47     14.23 o 
   6  12   5       27.81       13.14     18.28 o 
   7  12   5      190.07      180.30     46.80 o 
   0   0   6    14177.89    14109.54    230.63 o 
   1   0   6     6137.82     6334.24     78.53 o 
   2   0   6     5010.04     5011.81     64.25 o 
   3   0   6    11794.41    12059.49    141.44 o 
   4   0   6     2100.55     1924.10     27.34 o 
   5   0   6     9474.43    10247.83    102.42 o 
   6   0   6    11010.27    11859.70    142.35 o 
   7   0   6     1489.69     1574.29     23.00 o 
   8   0   6     3573.89     3548.29     42.62 o 
   9   0   6     7523.81     7614.49     81.08 o 
  10   0   6     2810.28     2831.78     46.14 o 
  11   0   6       46.06       49.33      6.73 o 
  12   0   6     1290.09     1227.58     25.93 o 
  13   0   6      104.47      108.34     13.18 o 
  14   0   6       22.44       19.86      7.22 o 
  15   0   6       40.66       52.69      9.21 o 
  16   0   6      187.71      202.50     14.69 o 
  17   0   6      169.03      141.03     18.41 o 
  18   0   6     1985.47     1922.84     60.35 o 
  19   0   6       10.90       11.23     11.41 o 
  20   0   6       55.96       41.56     20.78 o 
  21   0   6       67.87       72.81     26.91 o 
  22   0   6     1458.82     1500.28     88.81 o 
  23   0   6      178.00      158.18     36.03 o 
  24   0   6      765.85      764.87     71.01 o 
  25   0   6      249.08      222.16     45.60 o 
  26   0   6       21.80       26.61     25.57 o 
   1   1   6      226.18      227.13      6.49 o 
   2   1   6       22.10       20.23      2.83 o 
   3   1   6     1617.78     1489.28     17.76 o 
   4   1   6     1415.69     1554.17     16.49 o 
   5   1   6      328.01      276.79      6.00 o 
   6   1   6     4648.85     5083.81     42.01 o 
   7   1   6      729.89      768.85     14.34 o 
   8   1   6        0.03        1.23      2.21 o 
   9   1   6     6047.36     6120.85     48.25 o 
  10   1   6      380.63      390.97      9.53 o 
  11   1   6        0.35        4.13      2.72 o 
  12   1   6     1305.42     1285.51     17.84 o 
  13   1   6      731.49      773.95     15.77 o 
  14   1   6      850.53      847.15     16.35 o 
  15   1   6      355.55      373.49     13.09 o 
  16   1   6      164.98      186.58     13.00 o 
  17   1   6      291.22      290.08     19.20 o 
  18   1   6      444.78      459.72     21.73 o 
  19   1   6      330.40      290.83     22.15 o 
  20   1   6       24.71       18.88      9.91 o 
  21   1   6       64.74       79.35     18.92 o 
  22   1   6      428.13      442.76     63.39 o 
  23   1   6       26.36       40.28     16.58 o 
  24   1   6      296.84      275.19     34.54 o 
  25   1   6      117.27      136.20     26.14 o 
   0   2   6     2041.77     1889.80     29.81 o 
   1   2   6       81.59       91.77      4.56 o 
   2   2   6     1014.27      981.24     13.13 o 
   3   2   6     5110.02     5317.78     53.29 o 
   4   2   6      603.98      688.00     12.27 o 
   5   2   6      780.57      795.15     13.55 o 
   6   2   6      128.87      147.50      5.05 o 
   7   2   6      603.99      569.31     10.15 o 
   8   2   6     1591.19     1741.24     17.99 o 
   9   2   6      288.00      279.51      6.91 o 
  10   2   6      171.09      201.05      6.24 o 
  11   2   6        2.08        3.65      2.65 o 
  12   2   6      497.17      511.41     10.23 o 
  13   2   6      390.71      390.17     11.21 o 
  14   2   6     1217.50     1246.16     28.85 o 
  15   2   6       44.20       40.69      8.84 o 
  16   2   6      464.34      502.19     21.64 o 
  17   2   6      608.61      571.42     45.57 o 
  18   2   6      125.57       77.18     13.62 o 
  19   2   6      291.87      276.67     22.81 o 
  20   2   6       15.72        3.57     10.05 o 
  21   2   6        0.16       13.24      9.94 o 
  22   2   6        0.13       16.88     12.44 o 
  23   2   6       61.58       81.43     21.52 o 
  24   2   6        0.07       -0.97     13.20 o 
  25   2   6       25.85       23.51     17.31 o 
   1   3   6     1379.83     1274.36     16.33 o 
   2   3   6     1791.74     1894.48     21.55 o 
   3   3   6     3402.72     3080.54     34.54 o 
   4   3   6     2143.00     2406.45     33.65 o 
   5   3   6      960.60      836.27     16.51 o 
   6   3   6      891.33      839.51     14.74 o 
   7   3   6      370.62      354.41     10.57 o 
   8   3   6      335.44      395.52     12.49 o 
   9   3   6     6833.77     6755.23     68.63 o 
  10   3   6      484.65      493.09     11.07 o 
  11   3   6     2431.21     2422.26     28.99 o 
  12   3   6      111.18       88.43      8.90 o 
  13   3   6     1504.20     1441.60     30.85 o 
  14   3   6     1394.36     1370.52     30.61 o 
  15   3   6       59.54       56.34     10.20 o 
  16   3   6      318.27      339.59     32.93 o 
  17   3   6      672.56      766.24     32.32 o 
  18   3   6       25.69        5.48      8.29 o 
  19   3   6      455.07      522.48     29.85 o 
  20   3   6       98.89       98.73     16.52 o 
  21   3   6      194.88      210.60     22.46 o 
  22   3   6       48.46       58.20     21.55 o 
  23   3   6      565.69      644.49     36.41 o 
  24   3   6       60.59       67.66     20.49 o 
  25   3   6       19.53       27.14     16.95 o 
   0   4   6     5982.51     5863.40     76.87 o 
   1   4   6      106.68      127.65      5.42 o 
   2   4   6      339.86      376.78      9.11 o 
   3   4   6      981.30     1048.35     16.76 o 
   4   4   6     5249.84     5144.86     54.40 o 
   5   4   6      153.38      177.51     12.65 o 
   6   4   6     4944.68     5101.00     57.71 o 
   7   4   6      454.30      518.15     17.26 o 
   8   4   6      241.10      228.46      8.90 o 
   9   4   6        2.98        9.45      4.18 o 
  10   4   6     1386.29     1264.41     24.43 o 
  11   4   6        0.77        0.11      4.98 o 
  12   4   6      679.75      642.35     20.30 o 
  13   4   6       62.39       84.50      9.81 o 
  14   4   6      538.69      505.54     19.46 o 
  15   4   6      357.30      321.67     19.62 o 
  16   4   6       76.61       53.06     10.91 o 
  17   4   6       42.72       54.87     12.62 o 
  18   4   6     1153.68     1161.12     63.24 o 
  19   4   6       14.27       31.62     11.95 o 
  20   4   6        0.29       12.96     10.55 o 
  21   4   6       83.77       90.58     17.02 o 
  22   4   6      506.59      494.11     37.84 o 
  23   4   6       76.30       76.54     16.83 o 
  24   4   6        0.13       10.73     13.29 o 
   1   5   6        3.23        9.28      2.77 o 
   2   5   6       18.84       17.68      3.23 o 
   3   5   6      814.18      820.44     16.68 o 
   4   5   6     1610.96     1638.14     19.88 o 
   5   5   6       80.04       68.11      5.26 o 
   6   5   6      145.66      166.21      9.60 o 
   7   5   6       70.97       71.69      8.71 o 
   8   5   6       93.72       73.92      8.03 o 
   9   5   6     1244.90     1191.05     25.93 o 
  10   5   6      181.07      165.76     12.46 o 
  11   5   6     2978.14     3028.52     50.64 o 
  12   5   6      313.89      284.76     15.78 o 
  13   5   6       36.31       46.59      9.00 o 
  14   5   6        8.86       11.53      7.36 o 
  15   5   6        2.84       13.43      7.74 o 
  16   5   6       97.12      109.38     13.47 o 
  17   5   6        0.78        0.59      6.99 o 
  18   5   6      276.86      257.57     23.46 o 
  19   5   6       23.53       12.56     10.54 o 
  20   5   6       52.99       31.07     13.07 o 
  21   5   6      414.38      439.25     31.24 o 
  22   5   6        6.99       13.34     11.62 o 
  23   5   6       20.13       18.18     27.14 o 
   0   6   6      121.79      127.63     10.50 o 
   1   6   6     1240.91     1216.87     17.15 o 
   2   6   6        0.44        4.02      3.01 o 
   3   6   6      646.69      680.26     12.89 o 
   4   6   6       75.93       63.27      7.87 o 
   5   6   6        7.97        1.88      4.94 o 
   6   6   6     1089.57     1009.47     26.90 o 
   7   6   6      419.06      464.95     18.68 o 
   8   6   6     1056.82     1109.36     43.21 o 
   9   6   6      821.86      886.83     38.54 o 
  10   6   6     3247.04     3099.64     59.73 o 
  11   6   6       52.51       81.85     11.77 o 
  12   6   6       15.70        1.85      7.37 o 
  13   6   6      213.82      157.13     15.84 o 
  14   6   6      151.64      159.31     16.25 o 
  15   6   6      171.86      192.25     34.01 o 
  16   6   6      128.59      119.53     15.17 o 
  17   6   6        0.42        5.27      9.10 o 
  18   6   6      161.91      199.45     20.61 o 
  19   6   6      973.42     1032.03     43.18 o 
  20   6   6       13.80        2.09     11.94 o 
  21   6   6      163.32      187.32     28.19 o 
  22   6   6      366.72      465.80     43.49 o 
   1   7   6     8635.21     8436.20     79.67 o 
   2   7   6      598.65      551.14     13.55 o 
   3   7   6        0.44        6.98      4.90 o 
   4   7   6      605.75      611.72     21.30 o 
   5   7   6     2333.98     2369.33     43.60 o 
   6   7   6      321.87      333.20     23.11 o 
   7   7   6       33.71       36.79      9.91 o 
   8   7   6      591.47      625.48     48.05 o 
   9   7   6      475.43      542.78     26.13 o 
  10   7   6      124.09      150.20     15.46 o 
  11   7   6      956.98      918.29     31.90 o 
  12   7   6       57.22       59.18     11.88 o 
  13   7   6     2700.58     2469.25     94.62 o 
  14   7   6       38.60       21.91     11.01 o 
  15   7   6      144.77      145.87     16.90 o 
  16   7   6      212.04      188.95     28.46 o 
  17   7   6      109.14       86.04     25.14 o 
  18   7   6      109.43      119.50     28.61 o 
  19   7   6       56.58       47.62     21.57 o 
  20   7   6       30.41       35.79     25.71 o 
  21   7   6      188.44      219.19     34.71 o 
   0   8   6      342.08      342.76     19.68 o 
   1   8   6      703.83      666.55     23.54 o 
   2   8   6      378.41      346.67     18.56 o 
   3   8   6       92.29      120.70     20.18 o 
   4   8   6     1396.87     1405.11     41.60 o 
   5   8   6       55.92       29.89     11.98 o 
   6   8   6      140.86      133.20     16.07 o 
   7   8   6      699.66      681.43     31.02 o 
   8   8   6      917.07      910.40     31.46 o 
   9   8   6      613.36      588.35     43.94 o 
  10   8   6      825.41      917.57     39.23 o 
  11   8   6       54.61       66.67     12.85 o 
  12   8   6      570.43      595.86     58.52 o 
  13   8   6      356.25      330.10     24.92 o 
  14   8   6      408.09      451.26     26.95 o 
  15   8   6       33.35       22.50     11.04 o 
  16   8   6      225.57      218.29     21.31 o 
  17   8   6        7.22        2.85     13.96 o 
  18   8   6      235.71      236.42     32.92 o 
  19   8   6       40.49       40.94     28.78 o 
   1   9   6       20.49       22.46     12.13 o 
   2   9   6       57.33       64.53     10.98 o 
   3   9   6        1.95        0.56      6.91 o 
   4   9   6      116.96       94.08     12.86 o 
   5   9   6       62.87       56.71     14.22 o 
   6   9   6        8.19       12.38      9.96 o 
   7   9   6        7.27       18.66     11.83 o 
   8   9   6        4.62       24.94      9.91 o 
   9   9   6      157.12      166.01     19.51 o 
  10   9   6      267.34      316.28     23.27 o 
  11   9   6        3.06        5.60      9.57 o 
  12   9   6      177.15      190.35     19.90 o 
  13   9   6       68.40      102.78     23.26 o 
  14   9   6        0.78       -2.09     10.12 o 
  15   9   6      146.79      134.52     24.73 o 
  16   9   6       38.52       46.78     17.55 o 
  17   9   6       68.94       89.04     23.10 o 
   0  10   6      207.26      284.06     43.21 o 
   1  10   6      226.76      247.16     29.23 o 
   2  10   6       38.41       33.24     38.57 o 
   3  10   6      180.21      181.36     31.99 o 
   4  10   6      709.73      692.70     34.92 o 
   5  10   6       42.00       59.47     15.39 o 
   6  10   6       33.28       11.84     11.57 o 
   7  10   6       67.73       79.55     13.70 o 
   8  10   6      412.16      398.57     26.31 o 
   9  10   6       86.94       75.35     14.82 o 
  10  10   6       53.61       20.95     16.85 o 
  11  10   6       15.45       -4.19     10.20 o 
  12  10   6      347.99      330.32     41.06 o 
  13  10   6       33.40       42.45     19.95 o 
  14  10   6      324.11      309.85     32.02 o 
  15  10   6       15.94       20.71     16.53 o 
   1  11   6      163.48      109.72     23.33 o 
   2  11   6      141.74      177.93     27.90 o 
   3  11   6      328.45      282.50     33.45 o 
   4  11   6        2.53        5.18     14.68 o 
   5  11   6      436.57      441.62     32.97 o 
   6  11   6      234.42      226.68     25.61 o 
   7  11   6       15.96       38.06     13.40 o 
   8  11   6        0.24       14.44     11.61 o 
   9  11   6      501.81      571.59     32.55 o 
  10  11   6        1.60        5.12     14.67 o 
  11  11   6      306.45      441.23     35.97 o 
   0  12   6      947.61     1042.35     80.13 o 
   1  12   6       81.01       62.64     29.38 o 
   2  12   6      110.16       88.76     23.84 o 
   3  12   6      244.62      263.72     34.78 o 
   4  12   6        5.12       19.81     14.03 o 
   5  12   6       34.14       36.46     15.92 o 
   6  12   6      122.15       89.19     26.16 o 
   1   1   7      672.25      735.36     12.73 o 
   2   1   7     3410.00     3387.37     35.83 o 
   3   1   7      259.45      344.74      8.32 o 
   4   1   7     5527.98     5957.76     49.06 o 
   5   1   7      607.50      695.55     10.41 o 
   6   1   7        5.89        2.23      2.07 o 
   7   1   7     8547.25     9021.23     74.53 o 
   8   1   7     3132.61     3175.55     31.20 o 
   9   1   7     1657.08     1620.91     18.11 o 
  10   1   7     1172.38     1191.17     15.41 o 
  11   1   7      127.29      157.25      6.24 o 
  12   1   7     2436.49     2423.42     27.43 o 
  13   1   7       20.82       16.89      4.22 o 
  14   1   7        2.24        2.68      3.71 o 
  15   1   7     1722.01     1767.86     34.60 o 
  16   1   7      153.15      175.94     13.11 o 
  17   1   7      122.33      111.52     12.84 o 
  18   1   7       94.01       76.45     11.43 o 
  19   1   7      250.46      276.30     40.96 o 
  20   1   7      357.45      463.97     51.80 o 
  21   1   7       20.08        6.94     12.31 o 
  22   1   7      132.92      121.02     23.47 o 
  23   1   7       52.33       52.03     18.33 o 
  24   1   7      480.43      508.18     49.64 o 
  25   1   7       93.60       93.70     23.90 o 
   0   2   7      828.13      782.99     17.17 o 
   1   2   7     6869.78     6685.69     59.99 o 
   2   2   7     3801.95     3773.28     39.31 o 
   3   2   7     5400.26     5293.32     58.18 o 
   4   2   7        5.99        3.21      2.98 o 
   5   2   7     1819.93     1976.37     25.45 o 
   6   2   7       33.68       41.78      3.41 o 
   7   2   7     4013.60     3906.75     38.62 o 
   8   2   7     3378.72     3592.82     36.66 o 
   9   2   7      390.62      391.40      8.59 o 
  10   2   7      198.90      190.27      7.26 o 
  11   2   7      596.91      578.05     13.98 o 
  12   2   7        0.57        1.52      3.33 o 
  13   2   7      311.35      287.76     12.40 o 
  14   2   7     5510.31     5546.22     78.58 o 
  15   2   7      492.39      481.62     22.05 o 
  16   2   7     1282.27     1289.41     45.68 o 
  17   2   7      609.92      592.83     25.82 o 
  18   2   7      284.78      294.98     22.44 o 
  19   2   7       77.01       81.23     14.90 o 
  20   2   7        6.79        7.34      9.52 o 
  21   2   7      908.25      851.02     47.04 o 
  22   2   7       45.58       42.50     27.81 o 
  23   2   7       15.99       10.76     14.32 o 
  24   2   7      230.51      219.85     32.29 o 
  25   2   7      524.82      666.35     49.47 o 
   1   3   7     1060.29     1055.57     15.04 o 
   2   3   7     2342.28     2709.61     28.75 o 
   3   3   7     3156.59     3185.92     38.07 o 
   4   3   7       29.64       28.26      4.82 o 
   5   3   7      863.37      900.38     15.76 o 
   6   3   7        0.28        2.66      3.04 o 
   7   3   7      106.55      120.94      6.60 o 
   8   3   7     1177.64     1217.59     30.20 o 
   9   3   7      148.97      151.45      8.54 o 
  10   3   7      214.93      239.00     10.75 o 
  11   3   7       52.02       43.72      6.57 o 
  12   3   7     1281.82     1152.64     25.05 o 
  13   3   7      906.02      876.76     29.31 o 
  14   3   7      374.12      380.96     29.16 o 
  15   3   7       29.00       43.47      8.15 o 
  16   3   7      930.19      869.14     28.45 o 
  17   3   7       43.17       47.69     12.26 o 
  18   3   7      124.34      111.06     16.34 o 
  19   3   7       45.08       50.37     12.32 o 
  20   3   7      387.07      386.73     27.47 o 
  21   3   7        0.05        8.12     11.06 o 
  22   3   7       31.80       28.70     12.68 o 
  23   3   7       25.96       10.00     24.00 o 
  24   3   7       17.23       11.57     15.86 o 
   0   4   7      731.75      713.50     16.94 o 
   1   4   7      549.99      675.78     13.44 o 
   2   4   7        6.97       11.17      2.82 o 
   3   4   7       20.44       32.40      3.78 o 
   4   4   7        5.54        6.26      3.68 o 
   5   4   7       13.54       10.02      3.58 o 
   6   4   7      343.56      330.33     11.89 o 
   7   4   7     2519.30     2457.19     31.52 o 
   8   4   7      610.70      577.71     19.43 o 
   9   4   7      681.53      731.65     18.57 o 
  10   4   7      765.28      818.70     21.03 o 
  11   4   7     1405.20     1315.52     29.71 o 
  12   4   7     3334.38     3216.41     52.28 o 
  13   4   7        4.62        4.01      5.57 o 
  14   4   7      146.78      143.08     15.49 o 
  15   4   7     1239.39     1227.26     35.20 o 
  16   4   7       82.82      110.19     13.30 o 
  17   4   7        2.87        8.95      7.53 o 
  18   4   7        1.98        4.64      8.82 o 
  19   4   7     1012.20     1001.58     40.15 o 
  20   4   7        3.08       -7.66      9.49 o 
  21   4   7        5.68       -3.17     10.39 o 
  22   4   7      144.34      152.64     20.82 o 
  23   4   7      351.25      342.74     29.98 o 
  24   4   7       44.47       71.20     22.94 o 
   1   5   7     1008.57     1030.28     16.36 o 
   2   5   7     9713.49     9545.69     86.64 o 
   3   5   7       61.49       61.10      4.58 o 
   4   5   7       73.31       69.23      7.12 o 
   5   5   7        7.90        3.26      3.69 o 
   6   5   7     5898.24     5567.04     69.51 o 
   7   5   7       17.90       21.99      5.94 o 
   8   5   7      175.02      149.97     10.66 o 
   9   5   7      647.90      667.90     23.88 o 
  10   5   7     3031.79     2862.10     48.87 o 
  11   5   7      379.28      385.51     18.19 o 
  12   5   7      284.93      307.86     22.90 o 
  13   5   7       13.16       17.03      7.15 o 
  14   5   7      686.68      678.26     45.47 o 
  15   5   7       26.40       38.79     10.31 o 
  16   5   7      811.40      830.04     30.53 o 
  17   5   7      310.30      295.78     21.00 o 
  18   5   7       55.96       34.60     13.90 o 
  19   5   7      107.72       76.26     15.92 o 
  20   5   7      609.12      706.11     41.34 o 
  21   5   7      219.17      220.28     24.61 o 
  22   5   7      207.52      195.01     24.39 o 
  23   5   7       15.72       24.45     13.78 o 
   0   6   7     1865.74     1881.59     44.45 o 
   1   6   7      373.47      377.86     12.06 o 
   2   6   7      812.38      773.13     15.68 o 
   3   6   7      879.98      905.96     22.68 o 
   4   6   7       34.22       36.35      6.74 o 
   5   6   7       43.40       51.93     11.35 o 
   6   6   7      434.48      434.41     19.77 o 
   7   6   7     1133.96     1098.88     31.07 o 
   8   6   7      551.13      509.63     30.13 o 
   9   6   7       82.43       77.84     11.33 o 
  10   6   7     1072.28     1034.82     32.07 o 
  11   6   7     3655.53     3611.88     67.60 o 
  12   6   7        8.98       -1.55      7.07 o 
  13   6   7      229.24      254.21     30.43 o 
  14   6   7      397.91      345.07     30.65 o 
  15   6   7     1313.31     1358.83     54.16 o 
  16   6   7       18.49        4.32      8.65 o 
  17   6   7      129.61      127.38     16.18 o 
  18   6   7      434.40      490.16     27.99 o 
  19   6   7      927.54      861.36     40.95 o 
  20   6   7      333.81      406.60     31.60 o 
  21   6   7       69.99       73.23     18.16 o 
  22   6   7       23.37       30.29     20.26 o 
   1   7   7     1775.96     1581.41     42.21 o 
   2   7   7      396.72      375.02     19.96 o 
   3   7   7     1595.66     1526.60     48.98 o 
   4   7   7        1.59        2.80      6.06 o 
   5   7   7       29.27       15.55      8.22 o 
   6   7   7      163.08      109.87     12.85 o 
   7   7   7      799.61      721.75     59.89 o 
   8   7   7      163.71      182.00     19.64 o 
   9   7   7      147.69      136.54     14.67 o 
  10   7   7        8.65        4.67      7.56 o 
  11   7   7       64.30       68.13     11.67 o 
  12   7   7        5.63       -5.38      7.95 o 
  13   7   7       41.75       48.23     11.66 o 
  14   7   7       12.10       18.12      9.35 o 
  15   7   7      168.12      193.05     26.13 o 
  16   7   7       12.81       19.92     10.12 o 
  17   7   7        1.27        6.44      9.65 o 
  18   7   7       14.47       18.73     11.17 o 
  19   7   7       83.30       84.64     15.93 o 
  20   7   7       67.26       57.91     22.32 o 
  21   7   7      279.80      294.58     38.69 o 
   0   8   7     3633.00     3235.29    126.48 o 
   1   8   7       60.70       61.04     15.92 o 
   2   8   7      615.49      516.41     26.12 o 
   3   8   7      163.11      166.53     17.28 o 
   4   8   7        0.21        6.37      8.60 o 
   5   8   7       30.57       42.24     10.44 o 
   6   8   7        0.07       -1.10      7.92 o 
   7   8   7      640.24      608.68     30.06 o 
   8   8   7        8.21       10.01      8.87 o 
   9   8   7       11.14       -0.07      6.97 o 
  10   8   7       66.76       52.53     12.03 o 
  11   8   7     1260.05     1261.32     80.27 o 
  12   8   7      128.18      145.30     18.76 o 
  13   8   7      208.83      214.94     20.26 o 
  14   8   7       10.41       15.57     10.20 o 
  15   8   7      307.16      329.89     25.03 o 
  16   8   7       10.57       26.09     12.06 o 
  17   8   7      116.94      175.65     20.39 o 
  18   8   7        5.88        4.34     13.48 o 
  19   8   7      233.67      226.73     28.30 o 
   1   9   7     2251.60     2118.52     72.55 o 
   2   9   7     2106.18     2079.26     71.91 o 
   3   9   7       12.26       -2.39      8.70 o 
   4   9   7        7.65       16.01      9.92 o 
   5   9   7        1.74       13.61      9.83 o 
   6   9   7     1280.93     1151.56     42.10 o 
   7   9   7       53.09       47.94     13.46 o 
   8   9   7      139.90      124.02     15.83 o 
   9   9   7        4.83        2.96      8.57 o 
  10   9   7      241.05      255.37     21.39 o 
  11   9   7       20.96       10.46      9.53 o 
  12   9   7        3.90        8.96     10.06 o 
  13   9   7      167.63      165.70     19.31 o 
  14   9   7      349.02      385.18     27.38 o 
  15   9   7       15.81       20.63     11.89 o 
  16   9   7      407.02      453.05     56.69 o 
  17   9   7       28.98       16.88     16.35 o 
   0  10   7      208.47      288.54     45.45 o 
   1  10   7      261.17      242.53     29.54 o 
   2  10   7       89.94       55.91     17.47 o 
   3  10   7      447.65      444.02     68.55 o 
   4  10   7       31.21       24.58     14.54 o 
   5  10   7        1.01        2.51     14.20 o 
   6  10   7       12.79       22.56     11.74 o 
   7  10   7     1076.19     1134.31     39.21 o 
   8  10   7       43.16       31.14     12.03 o 
   9  10   7      441.09      462.14     28.48 o 
  10  10   7        0.06       25.38     14.73 o 
  11  10   7      412.73      370.04     33.21 o 
  12  10   7       61.21       71.12     15.88 o 
  13  10   7      164.02      204.32     22.23 o 
  14  10   7      328.73      405.56     35.42 o 
   1  11   7       11.40       15.62     15.59 o 
   2  11   7       33.35       37.17     16.83 o 
   3  11   7      234.81      300.91     34.22 o 
   4  11   7       10.17        9.89     13.35 o 
   5  11   7        0.23       -3.64     17.79 o 
   6  11   7      107.20      141.35     21.34 o 
   7  11   7       33.11       40.51     14.99 o 
   8  11   7      725.48      705.83     66.11 o 
   9  11   7        2.08        7.74     11.99 o 
  10  11   7       58.67       37.17     14.12 o 
  11  11   7        0.13        5.37     16.53 o 
   0  12   7       11.29       17.79     24.67 o 
   1  12   7      642.02      667.87     49.85 o 
   2  12   7       81.98      132.78     28.02 o 
   3  12   7     1048.21     1061.57    136.72 o 
   4  12   7      522.15      511.99     45.35 o 
   5  12   7       12.54       54.72     35.88 o 
   0   0   8     1827.22     1967.14     49.26 o 
   1   0   8     1005.11     1073.39     21.84 o 
   2   0   8     1560.87     1685.16     29.59 o 
   3   0   8      238.48      287.64     11.24 o 
   4   0   8     3079.20     3049.92     45.66 o 
   5   0   8     1736.95     1932.65     29.74 o 
   6   0   8    16846.15    18439.70    179.70 o 
   7   0   8     9518.86    10347.48    106.85 o 
   8   0   8    11048.99    11201.25    114.11 o 
   9   0   8       45.47       50.92      5.77 o 
  10   0   8       29.73       25.15      5.33 o 
  11   0   8      115.44      143.05     10.96 o 
  12   0   8     2323.52     2282.94     38.33 o 
  13   0   8      139.19      173.15     11.24 o 
  14   0   8     2978.94     2952.72     47.50 o 
  15   0   8        7.65        4.15      7.12 o 
  16   0   8     1269.92     1283.83     50.29 o 
  17   0   8        1.42       12.79     11.35 o 
  18   0   8      573.39      601.16     54.72 o 
  19   0   8       17.63       11.77     11.73 o 
  20   0   8        9.95       29.43     13.80 o 
  21   0   8       83.96      105.25     31.99 o 
  22   0   8      314.41      366.74     51.73 o 
  23   0   8      414.35      519.38     61.00 o 
  24   0   8        0.24       -0.45     18.09 o 
  25   0   8        7.31       35.13     25.12 o 
   1   1   8     3680.21     3682.91     37.02 o 
   2   1   8      832.63      812.21     13.86 o 
   3   1   8      471.11      482.91      9.92 o 
   4   1   8     1256.54     1379.20     18.41 o 
   5   1   8     9494.37     9528.71     75.26 o 
   6   1   8    11461.71    12267.80     93.80 o 
   7   1   8     1064.47     1190.05     14.90 o 
   8   1   8     3951.07     4009.95     33.68 o 
   9   1   8       20.06       27.65      4.08 o 
  10   1   8      530.90      563.32     11.39 o 
  11   1   8      419.57      417.55     13.80 o 
  12   1   8       88.86      108.96      6.14 o 
  13   1   8     2714.96     2786.04     33.55 o 
  14   1   8      207.68      205.17     15.82 o 
  15   1   8     1322.83     1251.79     30.08 o 
  16   1   8       93.74       76.40     18.26 o 
  17   1   8      494.48      504.89     22.47 o 
  18   1   8      825.55      768.70     63.09 o 
  19   1   8      113.87       96.90     19.83 o 
  20   1   8       19.56       16.51     13.42 o 
  21   1   8      210.63      239.51     30.21 o 
  22   1   8        0.14       12.99     18.76 o 
  23   1   8      270.97      261.76     34.46 o 
  24   1   8      213.76      267.50     34.19 o 
  25   1   8        7.09       18.09     17.86 o 
   0   2   8      103.89      106.47      7.29 o 
   1   2   8     1920.85     1990.18     23.30 o 
   2   2   8        2.16        5.38      2.37 o 
   3   2   8      158.32      131.63      5.74 o 
   4   2   8     1615.69     1576.19     21.76 o 
   5   2   8     1456.96     1458.69     19.79 o 
   6   2   8      529.90      564.09     11.23 o 
   7   2   8        0.68        3.05      2.71 o 
   8   2   8        0.95        1.25      2.76 o 
   9   2   8      250.59      240.72     13.46 o 
  10   2   8       15.98       27.29      4.33 o 
  11   2   8        9.54        2.76      4.02 o 
  12   2   8      589.53      605.35     16.56 o 
  13   2   8     3352.86     3338.30     48.83 o 
  14   2   8      557.09      463.73     32.22 o 
  15   2   8      441.62      400.45     17.81 o 
  16   2   8      128.63      154.86     14.48 o 
  17   2   8        0.17        0.61      6.74 o 
  18   2   8      123.05      127.50     16.56 o 
  19   2   8        3.24       -1.31      8.51 o 
  20   2   8       23.32        7.31     13.98 o 
  21   2   8       75.98       66.22     19.30 o 
  22   2   8       81.02       51.39     17.88 o 
  23   2   8       11.50       15.24     14.95 o 
  24   2   8       81.57       29.53     34.16 o 
  25   2   8      145.93      122.44     26.47 o 
   1   3   8      284.86      228.52      7.84 o 
   2   3   8       24.18       36.52      3.43 o 
   3   3   8     2029.99     2189.04     29.89 o 
   4   3   8      566.51      561.24     14.76 o 
   5   3   8     4770.94     4595.53     48.38 o 
   6   3   8      843.57      809.82     15.63 o 
   7   3   8      106.75      107.18      6.66 o 
   8   3   8      355.74      343.84     10.56 o 
   9   3   8      194.60      158.02      9.67 o 
  10   3   8      694.19      625.36     16.74 o 
  11   3   8     1862.22     1713.39     58.84 o 
  12   3   8      829.32      786.61     25.68 o 
  13   3   8     1283.21     1325.67     30.41 o 
  14   3   8      795.45      691.45     22.09 o 
  15   3   8      281.96      325.17     16.89 o 
  16   3   8      112.92      147.67     13.30 o 
  17   3   8     1284.88     1285.76     43.25 o 
  18   3   8       84.56      103.26     15.80 o 
  19   3   8      284.71      345.16     26.14 o 
  20   3   8      101.12       93.72     26.05 o 
  21   3   8      428.31      433.54     30.01 o 
  22   3   8        0.22        1.81     13.57 o 
  23   3   8      210.29      260.06     33.80 o 
  24   3   8      121.38      153.46     35.13 o 
   0   4   8     6476.75     6241.49     84.03 o 
   1   4   8      145.13      147.18      6.05 o 
   2   4   8     1701.84     1773.14     22.19 o 
   3   4   8       83.31       73.63      4.75 o 
   4   4   8     2762.84     2652.94     35.83 o 
   5   4   8      710.94      718.23     18.11 o 
   6   4   8      105.06      137.70      8.71 o 
   7   4   8      109.77      136.13      7.81 o 
   8   4   8     2999.31     2909.91     40.78 o 
   9   4   8        2.22        3.72      5.59 o 
  10   4   8     1150.15     1018.02     34.11 o 
  11   4   8      459.03      406.83     23.50 o 
  12   4   8       19.50       24.86      7.15 o 
  13   4   8       32.87       34.31      7.91 o 
  14   4   8     1803.47     1707.35     36.79 o 
  15   4   8      195.51      193.76     15.29 o 
  16   4   8      217.60      223.31     25.57 o 
  17   4   8       59.65       58.25     10.98 o 
  18   4   8      632.21      670.31     34.09 o 
  19   4   8       24.06       21.56     11.07 o 
  20   4   8        3.15       17.27     11.06 o 
  21   4   8       26.91       29.91     15.89 o 
  22   4   8       37.22       28.41     13.31 o 
  23   4   8      167.64      163.99     28.07 o 
   1   5   8      121.97      117.79      6.05 o 
   2   5   8      594.06      591.83     12.10 o 
   3   5   8       19.25       15.45      6.32 o 
   4   5   8       70.37       64.99      6.66 o 
   5   5   8      595.53      562.61     16.68 o 
   6   5   8     1713.59     1640.74     48.27 o 
   7   5   8       61.02       43.63      7.73 o 
   8   5   8        0.77        3.77      5.67 o 
   9   5   8       80.14       65.22     10.33 o 
  10   5   8      285.17      239.54     16.80 o 
  11   5   8     2296.44     2168.15     42.06 o 
  12   5   8      157.01      152.08     13.02 o 
  13   5   8      167.18      154.19     13.38 o 
  14   5   8        5.31        4.26      6.99 o 
  15   5   8        2.50       -6.85      6.85 o 
  16   5   8        0.78       -6.53      7.22 o 
  17   5   8       56.96       67.38     12.55 o 
  18   5   8       48.78       15.37     10.35 o 
  19   5   8      317.39      308.88     28.33 o 
  20   5   8        2.85       -3.28     11.09 o 
  21   5   8      283.63      293.40     27.56 o 
  22   5   8       16.75       16.95     13.88 o 
  23   5   8      430.46      377.15     32.31 o 
   0   6   8      701.72      694.86     19.59 o 
   1   6   8        0.19        8.31      4.30 o 
   2   6   8       46.67       43.37      8.36 o 
   3   6   8       52.45       66.46      8.11 o 
   4   6   8     2025.44     1973.83     55.17 o 
   5   6   8      622.93      622.71     19.91 o 
   6   6   8       63.64       74.99     13.57 o 
   7   6   8     2010.99     1941.68     43.44 o 
   8   6   8       24.86       11.16      9.95 o 
   9   6   8      417.71      372.95     23.42 o 
  10   6   8       85.11       50.03      9.95 o 
  11   6   8      690.58      610.23     23.15 o 
  12   6   8      328.08      285.14     17.44 o 
  13   6   8        3.82        8.39      8.26 o 
  14   6   8      264.29      277.74     20.68 o 
  15   6   8       56.98       39.58     10.72 o 
  16   6   8      426.92      474.32     26.77 o 
  17   6   8        8.91       12.37      9.47 o 
  18   6   8       52.83       40.95     12.58 o 
  19   6   8      408.30      453.19     28.18 o 
  20   6   8      345.46      284.04     28.47 o 
  21   6   8      281.28      239.45     26.28 o 
  22   6   8      719.29      773.58     70.17 o 
   1   7   8     1294.12     1324.06     38.38 o 
   2   7   8      256.76      273.21     19.02 o 
   3   7   8     1053.15      958.45     33.16 o 
   4   7   8      122.55      111.88     12.02 o 
   5   7   8     2300.59     2280.32     43.08 o 
   6   7   8      654.56      663.62     28.48 o 
   7   7   8      670.93      624.88     33.61 o 
   8   7   8      473.97      561.77     34.94 o 
   9   7   8     2321.67     2261.00     58.68 o 
  10   7   8      130.55      115.85     14.73 o 
  11   7   8      267.22      265.46     20.44 o 
  12   7   8       20.91       39.09     10.63 o 
  13   7   8      261.93      265.54     21.20 o 
  14   7   8      634.79      598.97     29.50 o 
  15   7   8       68.22       61.82     13.22 o 
  16   7   8       30.40       44.72     13.08 o 
  17   7   8      668.37      700.45     35.13 o 
  18   7   8       29.53       21.64     16.14 o 
  19   7   8       88.56       75.81     16.56 o 
  20   7   8        5.57       14.02     15.33 o 
   0   8   8       45.95       63.09     22.28 o 
   1   8   8       16.72       22.71     11.52 o 
   2   8   8       18.58       15.56     11.39 o 
   3   8   8      407.11      407.72     24.45 o 
   4   8   8      407.24      466.87     33.47 o 
   5   8   8      195.14      192.81     19.09 o 
   6   8   8      994.18     1002.85     53.41 o 
   7   8   8       86.17       63.53     12.49 o 
   8   8   8      492.25      497.21     28.77 o 
   9   8   8      141.86      141.89     16.23 o 
  10   8   8      702.04      707.76     59.32 o 
  11   8   8       19.06       18.93      9.01 o 
  12   8   8        0.43        7.01      9.28 o 
  13   8   8      101.36       92.98     28.05 o 
  14   8   8      398.19      429.44     27.22 o 
  15   8   8      151.80      155.87     19.10 o 
  16   8   8       77.38       65.70     14.90 o 
  17   8   8       23.07       19.84     11.46 o 
  18   8   8      756.10      822.94     38.51 o 
  19   8   8      205.64      185.98     54.49 o 
   1   9   8      311.96      274.22     29.34 o 
   2   9   8        4.05       -1.27     11.40 o 
   3   9   8       12.49       19.90     27.96 o 
   4   9   8      201.52      144.52     23.41 o 
   5   9   8        0.43        0.23      8.19 o 
   6   9   8       11.20        8.62     10.36 o 
   7   9   8      137.42      135.36     18.73 o 
   8   9   8      156.74      123.00     18.38 o 
   9   9   8       58.50       91.14     15.07 o 
  10   9   8        1.23       14.35     10.36 o 
  11   9   8      738.86      733.86     42.51 o 
  12   9   8      129.07      134.93     18.10 o 
  13   9   8       18.04       15.83     14.67 o 
  14   9   8       19.78       23.30     12.02 o 
  15   9   8       29.51       30.31     12.91 o 
  16   9   8        0.83       10.83     12.82 o 
  17   9   8       12.78       -8.67     28.70 o 
   0  10   8      634.20      670.53     63.69 o 
   1  10   8        0.16        4.16     11.77 o 
   2  10   8       19.19       36.55     15.98 o 
   3  10   8        5.50        4.77     12.76 o 
   4  10   8      850.11      807.80     48.89 o 
   5  10   8       30.55       18.14     20.71 o 
   6  10   8      367.24      388.66     37.16 o 
   7  10   8       49.41       39.67     31.10 o 
   8  10   8       75.15       41.17     13.13 o 
   9  10   8       27.61       15.42     15.32 o 
  10  10   8        6.36       10.36     11.11 o 
  11  10   8      144.64      132.24     18.75 o 
  12  10   8      319.41      317.08     26.88 o 
  13  10   8       65.54       41.60     14.83 o 
  14  10   8      424.43      351.90     28.44 o 
   1  11   8      219.73      229.75     34.76 o 
   2  11   8      172.01      145.81     27.23 o 
   3  11   8       63.71       30.39     18.46 o 
   4  11   8       26.44        5.04     15.28 o 
   5  11   8      110.92      129.58     31.99 o 
   6  11   8       84.33       69.40     30.20 o 
   7  11   8      920.32      904.88     45.84 o 
   8  11   8        4.97        8.00     13.78 o 
   9  11   8     1407.01     1566.22     58.99 o 
  10  11   8       65.63       90.07     25.96 o 
   0  12   8        0.07        4.63     23.47 o 
   1  12   8      130.41       83.14     34.01 o 
   1   1   9       41.47       48.93      5.22 o 
   2   1   9     4327.69     4160.62     41.82 o 
   3   1   9        2.06        9.52      3.50 o 
   4   1   9       61.48       77.68      4.80 o 
   5   1   9      339.41      295.86      7.47 o 
   6   1   9     6594.97     6772.79     57.02 o 
   7   1   9        0.30        5.32      2.57 o 
   8   1   9     2716.49     2817.97     27.31 o 
   9   1   9      554.90      586.47     11.44 o 
  10   1   9      104.71       99.64      6.27 o 
  11   1   9      549.99      529.09     14.05 o 
  12   1   9      573.67      562.93     16.55 o 
  13   1   9       63.99       67.52      7.99 o 
  14   1   9      496.84      480.71     19.23 o 
  15   1   9       42.01       20.74      6.90 o 
  16   1   9      412.68      417.47     21.09 o 
  17   1   9      710.31      697.22     40.20 o 
  18   1   9       35.75       34.23     11.57 o 
  19   1   9       28.07       12.83     10.53 o 
  20   1   9     1070.22     1111.39     43.47 o 
  21   1   9       29.22       57.37     15.05 o 
  22   1   9       28.80       35.80     17.18 o 
  23   1   9        3.70       19.69     14.61 o 
  24   1   9       16.79       22.86     18.07 o 
   0   2   9        3.31        4.67      3.62 o 
   1   2   9     2289.16     2244.37     24.84 o 
   2   2   9       88.30       93.08      5.58 o 
   3   2   9     3753.54     3808.25     41.71 o 
   4   2   9     4037.09     4210.36     42.60 o 
   5   2   9     1150.80     1133.92     16.75 o 
   6   2   9       89.90      104.96      7.69 o 
   7   2   9     4196.93     3979.56     47.65 o 
   8   2   9       17.00       18.77      3.76 o 
   9   2   9      140.58      130.88     11.39 o 
  10   2   9       44.39       31.43      6.24 o 
  11   2   9     3620.33     3561.13     49.51 o 
  12   2   9      613.52      617.35     18.87 o 
  13   2   9       67.41       55.88      7.80 o 
  14   2   9      368.00      337.31     21.70 o 
  15   2   9     1619.06     1667.65     39.68 o 
  16   2   9       24.71       17.78      9.90 o 
  17   2   9        0.85       11.78      7.67 o 
  18   2   9       62.65       46.49     10.34 o 
  19   2   9     1128.70     1030.45     51.01 o 
  20   2   9       16.45       13.34     13.58 o 
  21   2   9      205.85      272.30     32.50 o 
  22   2   9       16.45       25.38     17.11 o 
  23   2   9      695.91      715.71     96.06 o 
  24   2   9       20.12       44.57     18.20 o 
   1   3   9      377.80      415.66      9.49 o 
   2   3   9      898.35      829.46     13.60 o 
   3   3   9      758.41      805.14     12.88 o 
   4   3   9     1113.02     1087.30     19.75 o 
   5   3   9      220.58      178.07      8.60 o 
   6   3   9     1521.74     1466.71     24.07 o 
   7   3   9        1.45       11.20      4.13 o 
   8   3   9        0.09        1.39      4.01 o 
   9   3   9      180.15      179.29     11.49 o 
  10   3   9     1466.63     1455.27     28.52 o 
  11   3   9      103.26      105.36      9.85 o 
  12   3   9       35.50       25.46      7.22 o 
  13   3   9      145.04      154.67     14.07 o 
  14   3   9      260.68      241.31     15.17 o 
  15   3   9       13.18       17.87     10.29 o 
  16   3   9      446.34      438.64     22.79 o 
  17   3   9      540.54      434.51     27.41 o 
  18   3   9       36.60       45.47     13.64 o 
  19   3   9       10.27       12.75     10.67 o 
  20   3   9      782.10      824.93     40.78 o 
  21   3   9        0.33       12.59     12.70 o 
  22   3   9      119.46      112.80     23.94 o 
  23   3   9        3.32        1.27     14.98 o 
  24   3   9       19.05       12.25     19.59 o 
   0   4   9     2556.77     2848.09     45.92 o 
   1   4   9      241.04      259.64      8.37 o 
   2   4   9     2263.68     2389.77     29.62 o 
   3   4   9     1234.83     1152.13     29.58 o 
   4   4   9       34.05       49.10      5.98 o 
   5   4   9      209.50      249.16     11.12 o 
   6   4   9      566.04      566.70     18.82 o 
   7   4   9     3136.71     2935.14     37.11 o 
   8   4   9      779.05      717.03     19.67 o 
   9   4   9     1934.20     1978.59     38.43 o 
  10   4   9      918.17      904.33     24.72 o 
  11   4   9      337.95      364.68     30.21 o 
  12   4   9      240.71      270.23     17.64 o 
  13   4   9       93.36       95.39     11.18 o 
  14   4   9      748.21      706.70     27.72 o 
  15   4   9      142.69      117.94     12.99 o 
  16   4   9        2.41        8.98      7.73 o 
  17   4   9      125.24      112.50     14.62 o 
  18   4   9       22.13        3.17     10.79 o 
  19   4   9       57.81       62.53     15.06 o 
  20   4   9       44.83       56.51     15.21 o 
  21   4   9        2.24       14.53     11.75 o 
  22   4   9       15.51        1.26     13.08 o 
  23   4   9      168.57      182.48     30.43 o 
   1   5   9       64.07       54.41      4.94 o 
   2   5   9     1563.09     1478.64     28.33 o 
   3   5   9      966.66      914.90     22.94 o 
   4   5   9      122.74       94.06     11.02 o 
   5   5   9        1.58        5.74      4.84 o 
   6   5   9     1446.49     1383.61     30.59 o 
   7   5   9     3478.37     3337.27     49.20 o 
   8   5   9     1496.94     1455.28     32.52 o 
   9   5   9       31.33       22.13      7.84 o 
  10   5   9      379.70      344.81     21.55 o 
  11   5   9      519.55      504.91     23.30 o 
  12   5   9     2077.72     2042.02     41.87 o 
  13   5   9      195.68      203.48     15.22 o 
  14   5   9        7.58        3.75      6.95 o 
  15   5   9       18.82       37.63      9.94 o 
  16   5   9      749.61      767.21     30.66 o 
  17   5   9       84.24       84.27     13.93 o 
  18   5   9        3.00        1.85      9.03 o 
  19   5   9       67.46       70.62     16.18 o 
  20   5   9      394.42      371.81     31.44 o 
  21   5   9        2.37        0.54     12.11 o 
  22   5   9       10.17        4.49     13.64 o 
   0   6   9      215.64      206.42     18.24 o 
   1   6   9      737.20      635.39     24.91 o 
   2   6   9        7.00       17.06      5.39 o 
   3   6   9      243.15      220.90     12.97 o 
   4   6   9       15.12       14.37      6.10 o 
   5   6   9        5.33        8.84      5.67 o 
   6   6   9      211.78      230.32     14.33 o 
   7   6   9      216.03      219.70     16.33 o 
   8   6   9        9.96        4.87      6.82 o 
   9   6   9       46.26       53.99     10.55 o 
  10   6   9        7.23        6.18      6.69 o 
  11   6   9      285.48      349.44     32.49 o 
  12   6   9       84.14      114.58     13.09 o 
  13   6   9      222.49      214.81     16.36 o 
  14   6   9      762.83      785.16     44.03 o 
  15   6   9      636.66      602.61     29.21 o 
  16   6   9        9.48       16.97     10.40 o 
  17   6   9      385.71      430.36     26.51 o 
  18   6   9      323.65      381.44     45.94 o 
  19   6   9      249.46      182.22     20.44 o 
  20   6   9      101.26       75.39     35.12 o 
  21   6   9      170.23      139.43     22.31 o 
   1   7   9       12.17       23.09      9.91 o 
   2   7   9       84.04      112.31     13.64 o 
   3   7   9      389.78      326.07     34.36 o 
   4   7   9       28.66       25.40      8.69 o 
   5   7   9      253.44      259.37     22.16 o 
   6   7   9       20.02       16.79     14.61 o 
   7   7   9      218.02      190.02     40.24 o 
   8   7   9       27.07       35.21     10.84 o 
   9   7   9      119.46      103.07     24.69 o 
  10   7   9      511.32      445.65     24.49 o 
  11   7   9      281.88      276.48     23.29 o 
  12   7   9      155.68      155.28     19.96 o 
  13   7   9      581.86      507.83     27.25 o 
  14   7   9      312.30      307.97     23.09 o 
  15   7   9        0.23        1.55      9.65 o 
  16   7   9       29.12       41.96     12.41 o 
  17   7   9        7.95        1.85     10.13 o 
  18   7   9       67.78       50.29     14.05 o 
  19   7   9       14.56       10.31     12.19 o 
  20   7   9       38.10       12.40     14.74 o 
   0   8   9      247.57      212.15     36.33 o 
   1   8   9      804.53      840.13     42.75 o 
   2   8   9        0.28       -5.80      8.19 o 
   3   8   9      872.42      832.94     48.07 o 
   4   8   9       30.56       35.12     10.58 o 
   5   8   9      147.28      170.03     18.62 o 
   6   8   9        5.30        2.65      8.29 o 
   7   8   9      401.39      414.46     34.95 o 
   8   8   9       56.99       74.80     15.30 o 
   9   8   9      391.14      404.40     27.67 o 
  10   8   9      135.06      111.68     28.12 o 
  11   8   9     1444.81     1466.82     44.13 o 
  12   8   9      339.61      342.66     36.96 o 
  13   8   9      297.00      274.52     22.88 o 
  14   8   9       32.00       17.74     11.53 o 
  15   8   9      437.55      535.88     33.58 o 
  16   8   9       85.42      116.06     18.02 o 
  17   8   9      516.58      578.54     32.98 o 
  18   8   9      397.41      441.35     30.51 o 
   1   9   9      767.59      725.61     44.80 o 
   2   9   9     1149.55     1136.35     53.65 o 
   3   9   9        6.04       -4.23     12.93 o 
   4   9   9      245.77      225.31     28.59 o 
   5   9   9      212.65      219.61     28.54 o 
   6   9   9      110.15      118.40     63.91 o 
   7   9   9        1.41       13.71     11.50 o 
   8   9   9      155.32       91.65     22.69 o 
   9   9   9       63.07       85.04     14.81 o 
  10   9   9     1023.08     1094.69     39.02 o 
  11   9   9        2.31        1.30      9.55 o 
  12   9   9      153.87      159.30     19.80 o 
  13   9   9      127.67      134.89     18.65 o 
  14   9   9      232.55      240.60     23.58 o 
  15   9   9      375.20      422.13     30.64 o 
  16   9   9      240.82      231.25     24.31 o 
   0  10   9        0.18        2.39     18.39 o 
   1  10   9      472.90      549.71     42.44 o 
   2  10   9      103.02      115.12     22.55 o 
   3  10   9      757.88      820.03     48.81 o 
   4  10   9       15.95       36.46     21.75 o 
   5  10   9       47.53       59.96     19.03 o 
   6  10   9       12.63       13.42     15.77 o 
   7  10   9      336.34      283.32     33.78 o 
   8  10   9      238.01      275.40     27.98 o 
   9  10   9       11.69       14.24     12.27 o 
  10  10   9       62.57       23.18     12.28 o 
  11  10   9      229.48      207.76     22.67 o 
  12  10   9      106.48       95.70     18.54 o 
  13  10   9       40.17       28.28     13.60 o 
   1  11   9       16.68       28.41     16.89 o 
   2  11   9      441.02      412.65     40.59 o 
   3  11   9        6.75       12.90     14.80 o 
   4  11   9       39.81       24.77     15.82 o 
   5  11   9       55.20       54.57     19.66 o 
   6  11   9      189.80      144.40     27.78 o 
   7  11   9        0.09      -11.92     11.92 o 
   8  11   9      154.32      141.01     33.69 o 
   9  11   9        0.23        2.89     14.20 o 
   0   0  10    11825.76    11676.75    202.56 o 
   1   0  10     4625.29     4661.18     65.91 o 
   2   0  10     1666.80     1717.68     32.06 o 
   3   0  10     7268.58     7434.26     97.06 o 
   4   0  10      303.08      217.94     11.25 o 
   5   0  10     4108.34     4216.22     55.43 o 
   6   0  10      554.11      541.30     16.11 o 
   7   0  10      183.47      170.38      8.94 o 
   8   0  10     2591.38     2465.86     35.90 o 
   9   0  10      985.07     1036.08     20.66 o 
  10   0  10       28.47       41.10      8.39 o 
  11   0  10        1.92        5.50      4.92 o 
  12   0  10     1994.16     2059.46     40.99 o 
  13   0  10      126.29      170.74     21.67 o 
  14   0  10      668.44      780.04     39.22 o 
  15   0  10        7.24        9.89     10.08 o 
  16   0  10       61.83       66.40     16.70 o 
  17   0  10        0.35        2.91     10.45 o 
  18   0  10      756.25      718.79     42.31 o 
  19   0  10       49.92       32.70     16.02 o 
  20   0  10       10.40       19.03     13.81 o 
  21   0  10      310.49      325.92     49.34 o 
  22   0  10      597.34      523.57     62.64 o 
  23   0  10      116.49       70.57     30.80 o 
  24   0  10       67.17      215.44     45.90 o 
   1   1  10     1755.75     1534.37     26.71 o 
   2   1  10      613.16      745.83     13.76 o 
   3   1  10      275.77      257.07      8.05 o 
   4   1  10     1242.05     1369.75     18.89 o 
   5   1  10     1914.56     1937.46     21.48 o 
   6   1  10        9.92       10.39      2.90 o 
   7   1  10      295.76      312.77      7.92 o 
   8   1  10     1292.86     1277.70     18.50 o 
   9   1  10     3432.14     3537.55     52.01 o 
  10   1  10      314.66      322.65     12.61 o 
  11   1  10       24.09       12.88      6.33 o 
  12   1  10     1541.71     1581.91     29.24 o 
  13   1  10     2883.31     2902.96     43.68 o 
  14   1  10      911.05      852.46     21.99 o 
  15   1  10      260.17      204.54     19.59 o 
  16   1  10      250.82      264.62     22.46 o 
  17   1  10      179.37      171.37     19.43 o 
  18   1  10        7.95        5.21      8.01 o 
  19   1  10      184.44      159.81     27.00 o 
  20   1  10      217.38      258.39     25.52 o 
  21   1  10      163.84      187.76     23.07 o 
  22   1  10      296.51      334.94     37.40 o 
  23   1  10      159.61      154.79     28.54 o 
  24   1  10      108.52      136.91     79.16 o 
   0   2  10      938.16     1020.37     20.89 o 
   1   2  10      153.40      149.54      6.44 o 
   2   2  10      167.36      175.13      7.05 o 
   3   2  10      418.93      460.33     10.57 o 
   4   2  10      304.53      270.54      8.74 o 
   5   2  10       15.41       13.45      2.82 o 
   6   2  10     3069.72     3218.57     36.87 o 
   7   2  10      513.03      506.60     11.85 o 
   8   2  10       68.95       87.08      5.96 o 
   9   2  10       54.48       56.95      6.79 o 
  10   2  10     2455.30     2497.86     39.07 o 
  11   2  10      943.10      939.52     22.66 o 
  12   2  10      212.79      194.93     11.94 o 
  13   2  10       78.79       86.49      9.23 o 
  14   2  10      166.10      147.12     12.26 o 
  15   2  10      161.15      110.60     12.94 o 
  16   2  10        6.42       -0.68      6.59 o 
  17   2  10        1.60        3.88      8.35 o 
  18   2  10      316.26      307.37     25.21 o 
  19   2  10      186.04      175.89     26.21 o 
  20   2  10      173.25      185.28     27.85 o 
  21   2  10       21.92        9.74     13.96 o 
  22   2  10       34.37       43.64     17.49 o 
  23   2  10       94.56      151.10     31.62 o 
  24   2  10        8.79       13.26     16.70 o 
   1   3  10      357.24      329.89      9.02 o 
   2   3  10       51.89       61.92      4.60 o 
   3   3  10      768.31      774.61     12.79 o 
   4   3  10      278.23      265.53     11.59 o 
   5   3  10      846.23      759.12     18.14 o 
   6   3  10      597.49      613.40     15.29 o 
   7   3  10     1363.42     1355.65     31.30 o 
   8   3  10      248.13      250.34     10.84 o 
   9   3  10     1819.66     1693.05     39.49 o 
  10   3  10       39.37       33.77      6.90 o 
  11   3  10     1999.52     1847.91     36.98 o 
  12   3  10       51.66       52.91      8.81 o 
  13   3  10      696.31      637.83     21.64 o 
  14   3  10       20.41       16.82      7.29 o 
  15   3  10      182.94      174.56     18.82 o 
  16   3  10      183.33      179.79     14.59 o 
  17   3  10      433.26      446.52     22.46 o 
  18   3  10        3.55        6.60     11.21 o 
  19   3  10       91.71      114.49     21.83 o 
  20   3  10      240.43      257.85     32.24 o 
  21   3  10      228.70      256.73     33.13 o 
  22   3  10       22.56       31.41     22.87 o 
  23   3  10      304.58      293.94     36.51 o 
   0   4  10     8694.37     8653.99    112.80 o 
   1   4  10     1139.90     1184.57     18.23 o 
   2   4  10      672.69      702.20     16.29 o 
   3   4  10      197.93      245.92     12.30 o 
   4   4  10     1832.05     1803.06     31.35 o 
   5   4  10      511.46      486.72     14.22 o 
   6   4  10      823.55      860.36     20.49 o 
   7   4  10       32.80       38.73      8.73 o 
   8   4  10     1581.05     1611.25     46.30 o 
   9   4  10      555.70      493.30     21.42 o 
  10   4  10     2659.66     2632.72     52.11 o 
  11   4  10      102.47       84.01     10.26 o 
  12   4  10      558.29      550.80     35.35 o 
  13   4  10        9.01       12.41      6.65 o 
  14   4  10      457.11      462.77     23.29 o 
  15   4  10       45.35       47.90     13.82 o 
  16   4  10        3.19       -1.77      9.17 o 
  17   4  10       11.30        9.90      9.33 o 
  18   4  10      340.67      368.80     23.84 o 
  19   4  10       10.38        6.50     10.61 o 
  20   4  10        7.24        3.27     10.95 o 
  21   4  10      133.27      143.99     26.74 o 
  22   4  10      539.82      561.38     86.64 o 
  23   4  10      128.64      137.46     28.08 o 
   1   5  10       82.96       69.13     10.57 o 
   2   5  10       13.47       17.35      5.59 o 
   3   5  10      128.11      146.14     11.88 o 
   4   5  10        3.79        2.17      4.46 o 
   5   5  10       40.13       17.95      6.21 o 
   6   5  10      437.53      448.26     16.43 o 
   7   5  10      730.73      757.51     23.03 o 
   8   5  10     1295.76     1257.57     36.77 o 
   9   5  10       85.01       83.36     11.43 o 
  10   5  10      237.45      251.14     21.54 o 
  11   5  10       12.27        7.33      6.75 o 
  12   5  10       52.67       28.57      9.60 o 
  13   5  10     1098.35     1022.97     33.35 o 
  14   5  10      246.53      256.98     22.24 o 
  15   5  10      631.57      679.90     31.41 o 
  16   5  10       29.81       34.47     11.36 o 
  17   5  10       85.91       87.35     16.42 o 
  18   5  10       23.65       25.16     12.43 o 
  19   5  10       35.03       43.80     13.41 o 
  20   5  10       60.96       57.74     15.97 o 
  21   5  10      103.48      148.06     22.33 o 
  22   5  10      117.30      119.40     25.67 o 
   0   6  10       26.04       11.96     12.41 o 
   1   6  10      457.15      473.90     31.17 o 
   2   6  10      200.73      189.29     15.70 o 
   3   6  10       42.16       42.74      9.68 o 
   4   6  10       15.56       21.69      6.58 o 
   5   6  10      130.59      124.35     11.27 o 
   6   6  10     1615.94     1535.31     34.14 o 
   7   6  10      167.88      162.37     14.74 o 
   8   6  10       20.09       25.43      8.82 o 
   9   6  10      519.64      438.46     22.42 o 
  10   6  10      279.35      247.25     18.45 o 
  11   6  10       38.47       49.82     10.09 o 
  12   6  10      281.72      253.51     19.92 o 
  13   6  10     1699.16     1678.00     40.22 o 
  14   6  10      742.17      782.19     31.75 o 
  15   6  10        2.94       26.30     11.03 o 
  16   6  10       11.41       -0.61      8.98 o 
  17   6  10       60.64       40.67     12.34 o 
  18   6  10      240.08      229.76     21.58 o 
  19   6  10        2.27        7.05     11.10 o 
  20   6  10       10.75       14.20     15.65 o 
  21   6  10      206.33      203.92     31.26 o 
   1   7  10       34.48       11.52     10.04 o 
   2   7  10     2919.28     2932.11    144.95 o 
   3   7  10     3301.57     3251.51    203.70 o 
   4   7  10        3.78        9.17      8.90 o 
   5   7  10     2275.67     2352.74     74.49 o 
   6   7  10       55.39       32.60     23.75 o 
   7   7  10       85.89       53.55     12.18 o 
   8   7  10       48.61       41.25     11.16 o 
   9   7  10     2549.96     2361.32     61.12 o 
  10   7  10      140.37      114.12     16.85 o 
  11   7  10      422.53      381.66     23.89 o 
  12   7  10      476.50      479.80     59.21 o 
  13   7  10        7.74       21.45      9.93 o 
  14   7  10       50.26       39.15     11.84 o 
  15   7  10      226.23      273.65     36.81 o 
  16   7  10       98.82       93.54     15.67 o 
  17   7  10      427.13      441.08     31.10 o 
  18   7  10       85.55       64.49     15.33 o 
  19   7  10      508.99      464.57     30.70 o 
   0   8  10      539.38      434.31     48.14 o 
   1   8  10      263.47      227.80     27.01 o 
   2   8  10       11.67       20.49     13.68 o 
   3   8  10      562.83      539.72     69.59 o 
   4   8  10      161.00      176.19     29.38 o 
   5   8  10       56.68       39.33     14.58 o 
   6   8  10        9.01        5.40      9.39 o 
   7   8  10      256.65      316.83     24.62 o 
   8   8  10      179.60      166.18     19.96 o 
   9   8  10        0.01        0.39      9.74 o 
  10   8  10       70.25       93.82     15.02 o 
  11   8  10      260.73      278.47     22.65 o 
  12   8  10      467.89      470.77     27.68 o 
  13   8  10       25.56       24.31     11.54 o 
  14   8  10      336.31      371.45     26.33 o 
  15   8  10       35.38       28.28     12.18 o 
  16   8  10      246.67      267.45     35.67 o 
  17   8  10       39.70       22.26     13.73 o 
  18   8  10      630.49      726.74     78.19 o 
   1   9  10        4.15       -1.47     10.51 o 
   2   9  10        7.12       13.66     23.92 o 
   3   9  10      160.69      214.15     28.45 o 
   4   9  10       14.38       13.25     12.17 o 
   5   9  10       90.59      147.73     25.14 o 
   6   9  10      412.97      443.02     38.30 o 
   7   9  10        2.44       17.06     22.58 o 
   8   9  10       31.40       52.95     14.32 o 
   9   9  10        4.03        7.54      9.86 o 
  10   9  10       47.66       49.77     17.39 o 
  11   9  10      129.85      133.86     18.41 o 
  12   9  10        0.01        2.51     11.19 o 
  13   9  10       42.01       40.49     14.07 o 
  14   9  10        0.83       12.79     11.73 o 
  15   9  10       36.40       41.05     15.36 o 
   0  10  10      639.43      644.52     65.03 o 
   1  10  10      253.78      307.85     36.40 o 
   2  10  10        0.98       -8.73     11.62 o 
   3  10  10        0.05       25.73     15.64 o 
   4  10  10      492.88      579.67     44.45 o 
   5  10  10       25.62       21.64     14.64 o 
   6  10  10        0.09       11.07     15.65 o 
   7  10  10       20.59       10.78     13.33 o 
   8  10  10      707.60      844.16     89.18 o 
   9  10  10       85.11       95.06     19.63 o 
  10  10  10      179.95      242.62     33.86 o 
  11  10  10      177.95      176.56     21.30 o 
  12  10  10      345.64      398.92     29.52 o 
   1  11  10     1099.45     1202.44     72.96 o 
   2  11  10       12.52        6.86     16.11 o 
   3  11  10       65.79       30.09     18.49 o 
   4  11  10       37.28       32.48     18.67 o 
   5  11  10      520.24      533.42     45.88 o 
   6  11  10       30.80       31.29     18.91 o 
   7  11  10        1.33      -13.94     15.64 o 
   8  11  10      125.89      112.50     22.51 o 
   1   1  11      607.55      607.43     12.78 o 
   2   1  11       12.81        9.96      3.34 o 
   3   1  11     1862.31     1984.92     24.67 o 
   4   1  11        3.21        2.69      3.18 o 
   5   1  11      107.40       94.64      5.28 o 
   6   1  11     2767.61     2812.08     28.79 o 
   7   1  11      457.38      522.31     10.57 o 
   8   1  11      896.04      934.16     16.80 o 
   9   1  11      665.10      686.56     15.43 o 
  10   1  11      910.94      907.77     19.93 o 
  11   1  11     1147.35     1236.30     23.85 o 
  12   1  11        7.71       -3.12      4.75 o 
  13   1  11       15.67        8.78      5.51 o 
  14   1  11      880.87      812.22     34.31 o 
  15   1  11       63.62       37.20      9.89 o 
  16   1  11      831.37      843.39     31.01 o 
  17   1  11        7.71        9.23      8.73 o 
  18   1  11      666.44      700.40     34.03 o 
  19   1  11      152.68      165.12     18.49 o 
  20   1  11      557.52      660.56     50.66 o 
  21   1  11      159.97      183.49     24.96 o 
  22   1  11      116.07      114.12     57.63 o 
  23   1  11      137.63      134.57     28.00 o 
  24   1  11      206.17      284.60     48.66 o 
   0   2  11     1101.86     1182.51     23.68 o 
   1   2  11     1667.10     1637.37     20.49 o 
   2   2  11      253.38      225.06      8.43 o 
   3   2  11     3375.18     3301.40     36.99 o 
   4   2  11      971.72     1001.80     17.78 o 
   5   2  11      612.08      589.14     16.95 o 
   6   2  11      669.99      636.85     13.82 o 
   7   2  11     3843.48     3639.28     41.57 o 
   8   2  11       64.39       74.24      7.10 o 
   9   2  11      283.03      262.37     14.17 o 
  10   2  11      557.51      590.30     17.92 o 
  11   2  11     1487.64     1496.86     40.42 o 
  12   2  11     3632.35     3600.72     52.09 o 
  13   2  11      936.69      918.87     32.64 o 
  14   2  11      308.76      250.11     15.37 o 
  15   2  11      229.04      303.33     16.86 o 
  16   2  11       25.88       26.43     12.48 o 
  17   2  11      683.61      614.31     33.02 o 
  18   2  11      120.19       52.94     28.47 o 
  19   2  11        0.55        5.44     12.07 o 
  20   2  11        2.65       15.54     14.03 o 
  21   2  11      178.96      188.37     29.35 o 
  22   2  11        5.18       22.25     17.37 o 
  23   2  11       13.87       54.83     20.37 o 
   1   3  11      597.12      521.72     16.49 o 
   2   3  11      161.27      170.51      9.39 o 
   3   3  11      110.27      117.65      7.18 o 
   4   3  11      598.68      598.47     12.47 o 
   5   3  11      230.96      244.34     11.69 o 
   6   3  11       75.86       39.51      5.97 o 
   7   3  11     1564.98     1577.43     29.34 o 
   8   3  11      650.11      654.57     23.49 o 
   9   3  11      856.93      818.10     29.05 o 
  10   3  11      587.64      543.29     33.71 o 
  11   3  11       41.64       31.67      7.77 o 
  12   3  11      318.64      291.91     16.15 o 
  13   3  11       22.29       11.79      6.63 o 
  14   3  11       38.50       41.66      8.42 o 
  15   3  11       33.46       17.57      9.47 o 
  16   3  11       55.46       35.36     17.14 o 
  17   3  11      140.05      121.74     12.98 o 
  18   3  11      595.05      658.77     44.34 o 
  19   3  11       50.53       48.74     17.53 o 
  20   3  11      396.04      440.58     40.18 o 
  21   3  11        0.01       18.17     16.67 o 
  22   3  11        5.92       19.30     15.64 o 
  23   3  11        6.86       19.90     15.80 o 
   0   4  11       71.62       70.17      7.69 o 
   1   4  11       39.09       30.39      4.96 o 
   2   4  11       81.23       97.66      8.53 o 
   3   4  11      511.80      449.98     20.08 o 
   4   4  11      416.72      428.89     14.73 o 
   5   4  11     1673.85     1784.73     31.21 o 
   6   4  11      108.01      143.04     10.78 o 
   7   4  11      413.17      396.54     17.35 o 
   8   4  11      912.75      873.06     27.49 o 
   9   4  11        6.29        4.29      8.72 o 
  10   4  11       87.67       87.27     11.66 o 
  11   4  11     1151.75     1147.01     29.84 o 
  12   4  11       80.15       75.09     20.49 o 
  13   4  11       72.47       49.98     14.86 o 
  14   4  11     1080.10     1042.79     29.79 o 
  15   4  11      128.19      120.77     16.08 o 
  16   4  11      141.28      128.57     21.56 o 
  17   4  11        6.16        1.35      8.45 o 
  18   4  11       72.01       95.90     14.33 o 
  19   4  11      349.08      350.19     43.67 o 
  20   4  11       49.71       49.71     26.61 o 
  21   4  11       21.36       52.51     30.80 o 
  22   4  11        0.41       11.58     16.87 o 
   1   5  11      120.13       89.25     16.42 o 
   2   5  11     4255.85     4207.22     60.81 o 
   3   5  11       36.11       33.86      6.70 o 
   4   5  11      461.30      439.42     17.26 o 
   5   5  11      517.56      543.69     19.74 o 
   6   5  11     2836.36     2714.29     47.54 o 
   7   5  11       62.82       49.94      9.38 o 
   8   5  11      111.83       99.32     11.93 o 
   9   5  11      169.59      136.67     14.18 o 
  10   5  11     1620.79     1505.78     44.35 o 
  11   5  11       28.35       33.94      9.01 o 
  12   5  11      409.72      427.05     20.71 o 
  13   5  11       34.06       35.33      9.94 o 
  14   5  11      316.78      298.53     20.99 o 
  15   5  11       48.25       71.53     11.22 o 
  16   5  11     1020.67     1034.57     36.15 o 
  17   5  11      199.59      181.33     19.40 o 
  18   5  11        3.28       15.61     11.10 o 
  19   5  11      361.31      409.42     26.96 o 
  20   5  11      320.16      230.18     25.59 o 
  21   5  11       87.99       65.04     22.36 o 
   0   6  11      105.57      106.15     25.57 o 
   1   6  11       17.21       23.60     10.91 o 
   2   6  11      208.48      141.22     19.76 o 
   3   6  11      534.00      536.75     24.77 o 
   4   6  11       19.12       15.47      7.89 o 
   5   6  11     1256.91     1201.56     38.02 o 
   6   6  11       33.36       38.55      8.62 o 
   7   6  11     1061.99     1081.91     32.79 o 
   8   6  11        0.82       11.68      8.09 o 
   9   6  11       74.21       79.64     12.21 o 
  10   6  11      399.17      403.67     22.65 o 
  11   6  11      818.63      877.61     28.12 o 
  12   6  11        1.54        6.29      7.74 o 
  13   6  11        4.09       -1.52      7.19 o 
  14   6  11      376.33      401.73     26.10 o 
  15   6  11     1456.33     1409.90     44.43 o 
  16   6  11      164.32      179.81     19.18 o 
  17   6  11       70.32       84.34     21.47 o 
  18   6  11       43.34       44.20     12.89 o 
  19   6  11      595.78      645.45     33.87 o 
  20   6  11       44.75       28.89     14.06 o 
   1   7  11      858.51      853.49     59.28 o 
   2   7  11     1318.66     1190.54     80.58 o 
   3   7  11        1.32       19.94     13.46 o 
   4   7  11     1060.07      955.19     46.29 o 
   5   7  11       80.03       73.63     13.13 o 
   6   7  11       99.88       88.52     15.15 o 
   7   7  11      101.52       79.51     18.93 o 
   8   7  11        2.92        1.97      9.13 o 
   9   7  11       21.87       21.83     14.62 o 
  10   7  11       67.64       62.66     14.23 o 
  11   7  11        7.63        7.15      9.24 o 
  12   7  11      285.82      320.59     23.27 o 
  13   7  11       70.04       46.44     12.80 o 
  14   7  11        8.39       11.95     10.48 o 
  15   7  11       19.32       23.18     12.00 o 
  16   7  11      135.46      136.21     24.88 o 
  17   7  11       52.69       71.13     16.02 o 
  18   7  11       39.78       29.06     13.05 o 
  19   7  11        5.50       16.86     13.10 o 
   0   8  11       81.97       78.34     25.86 o 
   1   8  11      645.05      616.81     41.05 o 
   2   8  11      304.25      256.79     28.94 o 
   3   8  11     2758.17     2754.75     87.83 o 
   4   8  11      287.38      276.24     30.59 o 
   5   8  11      170.03      204.82     34.46 o 
   6   8  11      109.40      119.15     22.14 o 
   7   8  11      521.01      566.80     30.60 o 
   8   8  11      371.64      410.70     28.01 o 
   9   8  11       29.71       47.96     13.22 o 
  10   8  11       47.44       46.78     12.88 o 
  11   8  11      337.94      323.60     24.22 o 
  12   8  11        2.47       -9.41      9.41 o 
  13   8  11       11.58       12.84     10.79 o 
  14   8  11       17.12       18.61     11.70 o 
  15   8  11      262.51      261.18     24.09 o 
  16   8  11        0.00       11.88     12.38 o 
  17   8  11      191.07      186.42     22.77 o 
   1   9  11       23.79       26.48     15.01 o 
   2   9  11      499.38      503.14     40.21 o 
   3   9  11      846.14      846.33     49.16 o 
   4   9  11        0.08        5.42     11.71 o 
   5   9  11      364.64      266.43     32.19 o 
   6   9  11      978.07      950.37    104.13 o 
   7   9  11       49.71       58.14     18.97 o 
   8   9  11       20.27       17.05     15.44 o 
   9   9  11       41.48       76.83     34.24 o 
  10   9  11      329.48      339.01     25.45 o 
  11   9  11       21.79       21.04     11.16 o 
  12   9  11      721.12      850.46     37.86 o 
  13   9  11       11.17       31.17     13.79 o 
  14   9  11       83.21      101.84     19.46 o 
   0  10  11       19.49        2.24     20.18 o 
   1  10  11        8.56        2.04     13.71 o 
   2  10  11       73.37       82.25     21.45 o 
   3  10  11      476.80      503.42     43.17 o 
   4  10  11      276.20      326.27     38.12 o 
   5  10  11        0.29       -2.07     13.77 o 
   6  10  11       91.52      106.58     24.05 o 
   7  10  11       67.66       54.05     18.87 o 
   8  10  11        1.33       21.07     16.96 o 
   9  10  11        6.39       20.77     14.04 o 
  10  10  11      267.60      256.22     29.75 o 
  11  10  11      226.85      198.57     26.99 o 
   1  11  11       83.21      127.25     44.63 o 
   2  11  11        0.51       18.40     17.96 o 
   3  11  11       58.00       79.52     30.13 o 
   4  11  11       75.59       61.40     25.71 o 
   5  11  11      166.62      154.62     64.81 o 
   6  11  11        3.95       22.76     17.24 o 
   0   0  12     5204.12     5373.77    108.85 o 
   1   0  12      422.88      382.11     15.42 o 
   2   0  12      286.89      348.69     14.66 o 
   3   0  12        7.24       17.64      5.89 o 
   4   0  12      560.51      611.34     19.16 o 
   5   0  12      258.70      230.76     12.86 o 
   6   0  12     1996.67     1964.87     31.81 o 
   7   0  12        5.31        3.44      4.91 o 
   8   0  12       97.99      114.24      9.20 o 
   9   0  12     5407.11     5605.55    109.49 o 
  10   0  12      527.95      608.51     33.91 o 
  11   0  12      434.09      393.65     44.10 o 
  12   0  12     1290.01     1160.94     49.06 o 
  13   0  12       14.68        3.01     10.27 o 
  14   0  12     1516.02     1543.65     59.25 o 
  15   0  12      273.59      284.88     52.33 o 
  16   0  12      149.97      164.21     54.87 o 
  17   0  12        0.02       11.08     13.98 o 
  18   0  12      811.65      850.04     96.51 o 
  19   0  12        4.64       16.53     21.45 o 
  20   0  12      497.97      675.82     55.47 o 
  21   0  12       24.44       14.10     16.64 o 
  22   0  12       72.21       38.72     26.16 o 
  23   0  12      222.51      209.91     46.65 o 
   1   1  12     1001.00      920.92     16.74 o 
   2   1  12       10.80        9.69      3.53 o 
   3   1  12     2007.78     1876.33     24.50 o 
   4   1  12      100.41      108.69      6.92 o 
   5   1  12      264.80      267.96      9.12 o 
   6   1  12      840.24      802.38     13.59 o 
   7   1  12      328.20      352.32     10.31 o 
   8   1  12     2913.71     2932.00     39.83 o 
   9   1  12     3528.74     3736.49     49.01 o 
  10   1  12     1423.19     1566.66     27.44 o 
  11   1  12     2178.01     2161.18     33.93 o 
  12   1  12        1.16        6.24      6.84 o 
  13   1  12        8.49       17.72      8.15 o 
  14   1  12       58.72       55.04     11.29 o 
  15   1  12       88.60       66.79     12.42 o 
  16   1  12        8.58       13.84      8.95 o 
  17   1  12       36.99       33.80     10.78 o 
  18   1  12       50.08       35.92     11.76 o 
  19   1  12      297.01      325.59     24.33 o 
  20   1  12      332.61      321.97     29.65 o 
  21   1  12       39.36        4.85     11.01 o 
  22   1  12      308.68      306.27     30.78 o 
  23   1  12      250.91      253.94     35.92 o 
   0   2  12     3444.88     3291.86     49.94 o 
   1   2  12      644.62      659.78     13.26 o 
   2   2  12      259.01      288.17     15.15 o 
   3   2  12        5.85        6.43      3.54 o 
   4   2  12     1048.41     1011.74     20.43 o 
   5   2  12       14.18       21.45      4.24 o 
   6   2  12        0.01       -3.54      3.54 o 
   7   2  12       42.30       47.15      6.53 o 
   8   2  12      617.12      702.02     22.72 o 
   9   2  12     1197.61     1223.83     28.84 o 
  10   2  12     1303.73     1237.29     29.71 o 
  11   2  12     1089.96     1074.79     29.25 o 
  12   2  12      294.54      292.40     16.31 o 
  13   2  12       60.33       57.16     12.61 o 
  14   2  12        5.18        8.68      6.91 o 
  15   2  12        4.27       17.62     10.80 o 
  16   2  12       60.63       67.79     14.69 o 
  17   2  12       13.93        8.89     11.40 o 
  18   2  12        6.65        5.48     10.29 o 
  19   2  12       20.98        6.78      9.31 o 
  20   2  12       20.04       22.05     13.41 o 
  21   2  12       15.44       20.77     14.12 o 
  22   2  12       64.25       58.97     17.50 o 
  23   2  12       72.47      129.31     22.59 o 
   1   3  12     1992.89     1923.14     24.56 o 
   2   3  12       17.32        9.57      3.78 o 
   3   3  12       81.79       68.98      5.85 o 
   4   3  12      643.40      635.03     16.25 o 
   5   3  12      367.89      347.89     13.96 o 
   6   3  12      836.09      838.49     19.26 o 
   7   3  12       10.07        7.55      5.01 o 
   8   3  12      676.10      699.61     24.32 o 
   9   3  12      403.61      398.86     20.48 o 
  10   3  12       15.75       20.11      7.26 o 
  11   3  12       74.11       71.10      9.79 o 
  12   3  12       30.19       16.86      7.09 o 
  13   3  12      930.78      793.89     25.05 o 
  14   3  12        0.11        8.46      6.35 o 
  15   3  12      425.66      469.75     25.73 o 
  16   3  12      593.51      563.29     23.45 o 
  17   3  12     2047.38     1970.54     88.12 o 
  18   3  12        1.50        4.94     10.11 o 
  19   3  12      181.86      183.81     30.57 o 
  20   3  12        0.39        3.97     13.50 o 
  21   3  12      357.52      360.87     38.79 o 
  22   3  12       96.25       57.80     20.67 o 
   0   4  12     1965.26     1817.01     78.04 o 
   1   4  12        1.44        5.48      4.51 o 
   2   4  12      396.42      398.54     14.53 o 
   3   4  12      104.46       89.73     10.99 o 
   4   4  12     4117.00     3901.05     75.12 o 
   5   4  12      189.75      178.62     11.08 o 
   6   4  12      574.53      593.10     17.72 o 
   7   4  12      632.44      614.65     23.16 o 
   8   4  12      892.57      940.39     38.76 o 
   9   4  12      106.83      113.82     12.79 o 
  10   4  12     1239.92     1235.79     34.77 o 
  11   4  12      235.52      221.24     16.01 o 
  12   4  12      754.77      739.56     24.96 o 
  13   4  12      215.44      194.33     15.33 o 
  14   4  12      738.88      762.04     43.61 o 
  15   4  12       43.13       51.28     12.56 o 
  16   4  12       95.53      104.41     15.11 o 
  17   4  12        2.34        5.64     10.18 o 
  18   4  12      290.89      254.97     33.74 o 
  19   4  12        1.89       36.22     24.97 o 
  20   4  12        7.18        9.87     15.43 o 
  21   4  12       84.02      117.53     26.19 o 
   1   5  12      248.61      250.63     23.98 o 
   2   5  12       94.65      116.94     18.32 o 
   3   5  12      221.96      208.46     14.99 o 
   4   5  12      275.02      282.07     14.76 o 
   5   5  12       16.58       28.09      6.47 o 
   6   5  12      114.85      119.06     13.04 o 
   7   5  12     1505.45     1459.83     37.82 o 
   8   5  12      881.86      857.46     28.84 o 
   9   5  12      130.24      139.28     14.49 o 
  10   5  12        7.51       13.38     11.54 o 
  11   5  12       67.59       64.85     11.58 o 
  12   5  12        0.00        4.96      7.17 o 
  13   5  12       53.53       73.20     11.42 o 
  14   5  12       50.76       49.40     10.54 o 
  15   5  12       10.23        4.16      7.85 o 
  16   5  12       11.30       14.77      9.52 o 
  17   5  12        4.84       -2.88      8.71 o 
  18   5  12      317.94      301.02     25.36 o 
  19   5  12      122.66      111.48     17.10 o 
  20   5  12       12.07       15.55     16.21 o 
  21   5  12       34.10       20.13     18.28 o 
   0   6  12     2033.06     1957.62     94.04 o 
   1   6  12        0.73       12.63      9.83 o 
   2   6  12        0.93       -3.37      7.50 o 
   3   6  12      590.55      555.58     60.03 o 
   4   6  12      522.92      583.52     36.08 o 
   5   6  12     1105.02     1066.70     32.49 o 
   6   6  12      647.51      576.20     24.87 o 
   7   6  12      367.59      288.23     19.35 o 
   8   6  12     1790.16     1780.60     44.39 o 
   9   6  12      680.00      676.22     27.80 o 
  10   6  12        1.74        5.75      8.39 o 
  11   6  12       71.20       52.52     10.65 o 
  12   6  12      162.54      160.68     15.99 o 
  13   6  12        9.68       -0.89      7.74 o 
  14   6  12      134.40      126.35     16.68 o 
  15   6  12       77.75      108.81     20.06 o 
  16   6  12       50.08       46.59     16.25 o 
  17   6  12       55.25       28.64     12.61 o 
  18   6  12      330.63      379.38     31.89 o 
  19   6  12        9.77       11.15     12.25 o 
   1   7  12      763.00      744.44     42.63 o 
   2   7  12      938.43      880.58     45.17 o 
   3   7  12      340.27      378.86     32.51 o 
   4   7  12      127.46      186.35     38.27 o 
   5   7  12      984.90     1006.66     48.93 o 
   6   7  12      316.47      314.41     28.30 o 
   7   7  12       18.82       13.01     10.06 o 
   8   7  12       21.88        9.98     10.06 o 
   9   7  12      965.99     1027.33     52.73 o 
  10   7  12      453.50      504.76     30.58 o 
  11   7  12       26.39       26.41     10.39 o 
  12   7  12      283.15      328.75     23.68 o 
  13   7  12     1802.18     1852.01     50.91 o 
  14   7  12       83.31       85.71     15.09 o 
  15   7  12       87.31       77.85     20.06 o 
  16   7  12       42.07       34.41     12.85 o 
  17   7  12      429.02      460.03     30.30 o 
  18   7  12        0.30       -7.71     12.76 o 
   0   8  12      138.45      114.97     29.00 o 
   1   8  12        5.24        4.02     10.38 o 
   2   8  12      110.87      134.53     22.67 o 
   3   8  12      596.55      543.87     58.08 o 
   4   8  12      794.26      821.34     47.99 o 
   5   8  12       53.47       77.97     19.11 o 
   6   8  12      197.85      192.96     27.38 o 
   7   8  12      113.69      129.08     41.94 o 
   8   8  12      374.84      315.23     93.29 o 
   9   8  12        8.10       -2.36      9.98 o 
  10   8  12      156.89      136.64     20.20 o 
  11   8  12        2.71       18.87     10.64 o 
  12   8  12       49.95       50.40     13.20 o 
  13   8  12      296.84      325.01     25.74 o 
  14   8  12      228.14      246.47     23.34 o 
  15   8  12      395.87      448.60     29.88 o 
  16   8  12        1.77       -8.49     12.33 o 
   1   9  12      173.60      167.51     37.00 o 
   2   9  12        6.26       17.72     14.19 o 
   3   9  12        0.12       -2.67     12.32 o 
   4   9  12        7.19       -2.62     10.32 o 
   5   9  12       10.36        1.65     14.45 o 
   6   9  12       52.15       66.15     31.02 o 
   7   9  12       10.55        4.35     13.10 o 
   8   9  12      287.94      261.76     33.13 o 
   9   9  12       83.28       72.57     20.19 o 
  10   9  12       69.38       91.81     19.51 o 
  11   9  12       36.11        7.95     12.74 o 
  12   9  12       13.52       18.43     12.67 o 
  13   9  12        2.57       10.91     12.97 o 
  14   9  12      127.51      118.56     42.31 o 
   0  10  12      469.19      494.26     61.60 o 
   1  10  12        0.75        9.44     14.95 o 
   2  10  12       27.49       49.57     18.07 o 
   3  10  12       11.36       16.74     16.33 o 
   4  10  12      206.12      227.83     32.71 o 
   5  10  12        0.46       17.66     15.93 o 
   6  10  12        2.48       11.66     15.42 o 
   7  10  12        0.05        6.73     15.82 o 
   8  10  12      167.22      212.88     40.44 o 
   9  10  12      125.71      103.59     29.63 o 
  10  10  12      379.05      370.32     34.56 o 
   1  11  12      350.82      388.06     42.64 o 
   2  11  12       43.66       33.61     19.79 o 
   3  11  12      209.29      237.13     35.81 o 
   1   1  13      137.16      123.30      7.45 o 
   2   1  13     3041.00     2937.11     35.77 o 
   3   1  13      182.68      164.03      8.96 o 
   4   1  13       25.98       18.84      4.27 o 
   5   1  13        3.09       11.09      4.45 o 
   6   1  13      461.81      462.47     16.43 o 
   7   1  13      441.17      402.02     13.01 o 
   8   1  13        2.27        8.77      4.59 o 
   9   1  13      407.52      370.19     13.85 o 
  10   1  13     2106.94     2112.67     34.41 o 
  11   1  13       54.58       56.78     13.76 o 
  12   1  13     2008.53     1873.13     46.17 o 
  13   1  13       16.87       10.94      8.25 o 
  14   1  13       26.44       26.59     11.19 o 
  15   1  13      277.23      326.80     22.56 o 
  16   1  13      411.06      438.92     25.66 o 
  17   1  13      119.94      120.39     16.15 o 
  18   1  13       17.91       19.27     10.63 o 
  19   1  13        0.02       19.16     11.14 o 
  20   1  13      102.19      116.24     17.69 o 
  21   1  13       10.19       16.28     13.18 o 
  22   1  13      166.08      192.79     25.79 o 
   0   2  13     5942.58     5981.87     77.09 o 
   1   2  13     2117.31     2037.02     25.30 o 
   2   2  13        9.30       10.28      3.83 o 
   3   2  13     1337.33     1332.45     25.86 o 
   4   2  13       15.56       16.35      4.42 o 
   5   2  13      205.03      204.57      9.86 o 
   6   2  13       60.99       49.23      6.07 o 
   7   2  13      879.36      887.04     28.66 o 
   8   2  13       16.25       16.73      5.74 o 
   9   2  13       13.42       22.73      6.93 o 
  10   2  13       95.19       94.66     10.96 o 
  11   2  13     1625.94     1735.48     36.39 o 
  12   2  13       25.67       37.06      8.23 o 
  13   2  13      114.64       96.33     15.49 o 
  14   2  13       22.65       22.28     10.62 o 
  15   2  13     1902.91     1869.05     63.66 o 
  16   2  13      223.76      254.25     21.36 o 
  17   2  13      363.19      403.79     29.12 o 
  18   2  13       63.21       54.53     13.12 o 
  19   2  13      851.93      941.07     38.21 o 
  20   2  13        3.76        9.76     11.23 o 
  21   2  13      498.59      500.76     36.88 o 
  22   2  13       57.42       30.96     15.74 o 
   1   3  13      203.50      232.58      9.22 o 
   2   3  13      258.15      265.62     16.66 o 
   3   3  13      624.41      626.88     16.75 o 
   4   3  13       62.07       60.91      7.13 o 
   5   3  13      133.43      141.90     10.15 o 
   6   3  13      257.64      279.44     17.55 o 
   7   3  13      236.32      257.40     14.10 o 
   8   3  13      386.48      412.03     20.22 o 
   9   3  13       39.74       29.65      8.80 o 
  10   3  13      206.20      223.66     16.62 o 
  11   3  13        0.07        1.08      6.35 o 
  12   3  13      114.03       93.84     11.22 o 
  13   3  13     1366.16     1276.46     35.28 o 
  14   3  13       19.22       20.93      9.31 o 
  15   3  13      128.88       86.51     13.36 o 
  16   3  13       92.65      105.53     32.91 o 
  17   3  13       41.32       39.16     14.55 o 
  18   3  13        2.95       -4.86      9.60 o 
  19   3  13       35.14       56.97     19.62 o 
  20   3  13       82.69       97.40     23.52 o 
  21   3  13       50.59       63.69     24.52 o 
  22   3  13      188.41      179.67     25.03 o 
   0   4  13      371.31      352.44     43.06 o 
   1   4  13      191.85      197.55     13.89 o 
   2   4  13      284.50      317.42     14.30 o 
   3   4  13     1437.85     1478.17     28.70 o 
   4   4  13      484.30      459.92     23.10 o 
   5   4  13     2572.24     2611.09     41.36 o 
   6   4  13      245.87      237.73     13.98 o 
   7   4  13      315.46      332.76     21.56 o 
   8   4  13       36.25       31.49      8.92 o 
   9   4  13      151.63      129.56     13.79 o 
  10   4  13      354.08      308.63     19.46 o 
  11   4  13       21.88       12.26      7.66 o 
  12   4  13       55.19       42.57      9.01 o 
  13   4  13       23.89       36.59      9.14 o 
  14   4  13      627.78      641.00     27.97 o 
  15   4  13      302.95      359.81     20.47 o 
  16   4  13      176.42      220.04     17.47 o 
  17   4  13        3.35        3.35     11.82 o 
  18   4  13      699.27      745.01     48.88 o 
  19   4  13      342.26      392.79     39.91 o 
  20   4  13      417.34      409.33     41.40 o 
  21   4  13      173.14      156.37     29.41 o 
   1   5  13      668.88      638.91     30.00 o 
   2   5  13     3294.40     3349.60     74.79 o 
   3   5  13     3328.43     3303.87     64.75 o 
   4   5  13     1006.02     1050.98     27.19 o 
   5   5  13      785.93      748.99     27.34 o 
   6   5  13      193.12      212.61     31.05 o 
   7   5  13      751.35      700.73     26.25 o 
   8   5  13     1199.15     1188.19     41.37 o 
   9   5  13      525.86      522.90     36.19 o 
  10   5  13       12.63       13.23      7.84 o 
  11   5  13       27.48       21.50      9.04 o 
  12   5  13      686.43      648.42     25.54 o 
  13   5  13       49.01       64.08     11.17 o 
  14   5  13        0.14       -3.40      7.67 o 
  15   5  13       32.11       28.89     10.02 o 
  16   5  13      610.81      663.57     31.45 o 
  17   5  13       17.42       19.08     14.85 o 
  18   5  13       45.70       66.87     14.66 o 
  19   5  13       34.58       50.13     19.10 o 
  20   5  13      239.84      222.09     34.26 o 
   0   6  13        3.99       19.59     15.55 o 
   1   6  13      781.84      784.91     95.76 o 
   2   6  13       46.89       27.52     12.51 o 
   3   6  13      299.89      264.97     27.59 o 
   4   6  13        5.42        8.20      8.82 o 
   5   6  13       70.70       59.80     13.27 o 
   6   6  13       45.97       54.46     11.28 o 
   7   6  13      595.87      611.72     41.45 o 
   8   6  13        1.83        5.98      7.90 o 
   9   6  13        0.49       -0.30      7.46 o 
  10   6  13      296.70      324.85     24.15 o 
  11   6  13      692.06      654.75     41.02 o 
  12   6  13      165.81      166.76     15.87 o 
  13   6  13        1.75        2.99      8.87 o 
  14   6  13       58.01       46.79     11.66 o 
  15   6  13       14.85       11.27     10.53 o 
  16   6  13      225.69      192.40     20.53 o 
  17   6  13       37.35       56.71     14.34 o 
  18   6  13      221.55      170.91     20.90 o 
  19   6  13      321.12      291.26     25.78 o 
   1   7  13        8.76       22.55     12.13 o 
   2   7  13       59.40       60.01     19.06 o 
   3   7  13      117.26      105.29     19.88 o 
   4   7  13       99.75       89.04     21.68 o 
   5   7  13       90.10       91.23     19.64 o 
   6   7  13       90.71       79.33     18.83 o 
   7   7  13        0.35       -4.75     10.46 o 
   8   7  13       46.20       56.47     13.03 o 
   9   7  13       48.76       38.56     13.29 o 
  10   7  13      184.64      209.25     22.52 o 
  11   7  13        1.03       15.56     10.46 o 
  12   7  13       84.26       76.94     13.20 o 
  13   7  13      357.66      351.85     25.56 o 
  14   7  13      203.79      178.42     20.10 o 
  15   7  13      172.76      144.27     19.42 o 
  16   7  13      140.18      158.61     26.65 o 
  17   7  13      124.70       86.26     23.74 o 
   0   8  13       41.06       54.27     22.87 o 
   1   8  13      626.34      567.02     41.43 o 
   2   8  13        6.72       18.51     14.51 o 
   3   8  13      754.34      827.51     48.81 o 
   4   8  13       23.40       19.58     14.70 o 
   5   8  13      309.69      315.26     34.29 o 
   6   8  13        0.06        3.41     12.06 o 
   7   8  13      878.00      867.85     77.14 o 
   8   8  13        1.87       -8.41     15.03 o 
   9   8  13       11.24       21.95     14.37 o 
  10   8  13      121.10       95.89     17.73 o 
  11   8  13      293.56      337.86     30.90 o 
  12   8  13        2.93       25.54     12.56 o 
  13   8  13       32.85       28.72     12.94 o 
  14   8  13      693.89      808.57     60.13 o 
  15   8  13      208.37      181.64     21.65 o 
   1   9  13        2.82       -0.85     12.57 o 
   2   9  13      218.24      271.40     33.65 o 
   3   9  13      254.38      302.89     35.94 o 
   4   9  13      103.22       47.63     24.44 o 
   5   9  13      118.53      116.93     24.91 o 
   6   9  13      574.10      577.89     45.35 o 
   7   9  13       59.58       59.84     25.64 o 
   8   9  13      324.37      346.55     38.69 o 
   9   9  13       23.82       25.00     27.28 o 
  10   9  13      383.40      411.05     34.51 o 
  11   9  13       19.72       14.79     14.99 o 
  12   9  13        1.70        6.21     14.07 o 
  13   9  13       47.22       57.41     32.89 o 
   0  10  13       17.51       62.64     30.50 o 
   1  10  13       57.33       70.57     21.58 o 
   2  10  13       24.10       43.01     18.83 o 
   3  10  13       81.82        9.18     17.42 o 
   4  10  13      256.71      209.60     35.21 o 
   5  10  13        0.31       -3.66     13.90 o 
   6  10  13      362.45      429.48     43.46 o 
   7  10  13      521.86      695.68     52.69 o 
   8  10  13       93.95       99.17     28.78 o 
   0   0  14     1374.58     1513.10     48.12 o 
   1   0  14     1229.25     1186.67     29.45 o 
   2   0  14        3.27       -3.33      5.32 o 
   3   0  14      331.10      379.03     20.46 o 
   4   0  14     5671.73     5439.53     81.13 o 
   5   0  14      938.51      933.06     26.65 o 
   6   0  14       85.63       68.65      8.24 o 
   7   0  14      298.20      318.18     21.52 o 
   8   0  14     2035.06     1825.62     48.38 o 
   9   0  14       19.42       25.57      9.97 o 
  10   0  14      229.78      274.52     27.23 o 
  11   0  14        3.61       -6.22     12.86 o 
  12   0  14        0.94       22.14     15.40 o 
  13   0  14       58.21       60.53     17.49 o 
  14   0  14      517.18      598.41     40.81 o 
  15   0  14       35.86       54.75     50.16 o 
  16   0  14      289.02      371.87     42.91 o 
  17   0  14       34.71       35.30     17.01 o 
  18   0  14      617.51      624.66     45.74 o 
  19   0  14       24.30       -0.09     15.37 o 
  20   0  14        6.77       45.03     19.86 o 
  21   0  14       90.64      149.31     28.80 o 
  22   0  14     1571.45     1701.67    108.69 o 
   1   1  14     1836.52     1827.85     26.90 o 
   2   1  14      324.37      328.80     11.32 o 
   3   1  14       64.36       47.41      5.61 o 
   4   1  14        1.29        6.91      4.43 o 
   5   1  14     2493.82     2399.82     35.64 o 
   6   1  14       11.08       11.60      4.96 o 
   7   1  14       46.62       40.66      6.53 o 
   8   1  14      936.09      955.74     20.10 o 
   9   1  14     1752.40     1785.26     37.58 o 
  10   1  14       53.45       50.20     10.61 o 
  11   1  14      438.43      449.94     23.74 o 
  12   1  14      560.37      514.08     35.17 o 
  13   1  14      776.94      819.30     31.10 o 
  14   1  14       28.58       20.05      9.43 o 
  15   1  14      243.23      230.30     20.36 o 
  16   1  14      172.31      174.60     19.18 o 
  17   1  14      640.64      725.37     33.71 o 
  18   1  14       26.30       30.25     11.67 o 
  19   1  14       91.16      117.53     17.93 o 
  20   1  14      464.72      544.78     32.03 o 
  21   1  14       27.43        4.55     13.84 o 
  22   1  14       12.62        0.28     14.16 o 
   0   2  14       14.40       16.90      6.01 o 
   1   2  14      120.37      120.16      6.79 o 
   2   2  14     1168.78     1198.63     21.95 o 
   3   2  14       56.46       60.69      6.73 o 
   4   2  14      556.14      552.10     16.28 o 
   5   2  14        0.21       -1.10      4.66 o 
   6   2  14      396.52      430.81     14.24 o 
   7   2  14      184.44      182.79     10.99 o 
   8   2  14      815.64      792.01     22.48 o 
   9   2  14      848.96      848.13     31.71 o 
  10   2  14      962.93      950.48     27.31 o 
  11   2  14        1.25       -4.44      5.38 o 
  12   2  14        5.81       -0.01      7.58 o 
  13   2  14       82.22       55.20     15.67 o 
  14   2  14      175.35      187.97     18.95 o 
  15   2  14        1.59       12.45      9.52 o 
  16   2  14        2.56        8.48     10.72 o 
  17   2  14       24.55       40.35     12.26 o 
  18   2  14        1.80        7.58     10.58 o 
  19   2  14        4.50        1.20     10.11 o 
  20   2  14       61.12       67.97     17.65 o 
  21   2  14        8.58        1.39     13.64 o 
   1   3  14     1809.01     1803.51     28.04 o 
   2   3  14       83.60       78.19      7.40 o 
   3   3  14       22.32       24.49      5.54 o 
   4   3  14       96.79       91.02      8.23 o 
   5   3  14     3457.49     3467.13     46.91 o 
   6   3  14       13.63        9.19      5.99 o 
   7   3  14     1211.55     1262.97     56.73 o 
   8   3  14      484.07      475.94     52.09 o 
   9   3  14      260.30      242.68     17.23 o 
  10   3  14      238.86      243.87     17.76 o 
  11   3  14       63.18       37.52      9.94 o 
  12   3  14        7.49        9.09      7.27 o 
  13   3  14      330.69      335.83     18.71 o 
  14   3  14       32.19       17.66     10.49 o 
  15   3  14       10.38        8.57     12.43 o 
  16   3  14      159.00      178.52     25.59 o 
  17   3  14        8.73        5.32     11.64 o 
  18   3  14       57.79       17.48     13.66 o 
  19   3  14        8.80        7.05     12.34 o 
  20   3  14       71.25       57.71     18.57 o 
  21   3  14        1.28       10.09     14.44 o 
   0   4  14      136.91      148.00     16.61 o 
   1   4  14      518.77      527.09     21.38 o 
   2   4  14      277.88      304.48     16.96 o 
   3   4  14       58.58       63.41      8.18 o 
   4   4  14     2449.50     2490.46     44.69 o 
   5   4  14       36.59       27.58      6.93 o 
   6   4  14      114.82      109.71     12.71 o 
   7   4  14      526.38      534.34     23.21 o 
   8   4  14     1347.46     1294.51     36.14 o 
   9   4  14      352.66      327.87     20.30 o 
  10   4  14      493.52      496.26     24.25 o 
  11   4  14      286.37      296.50     20.56 o 
  12   4  14      676.54      689.31     25.62 o 
  13   4  14       89.23       71.24     14.14 o 
  14   4  14      828.28      871.05     31.03 o 
  15   4  14        1.44        0.46      8.13 o 
  16   4  14      112.96      113.63     19.07 o 
  17   4  14       74.34       64.56     16.20 o 
  18   4  14      302.50      316.48     35.43 o 
  19   4  14       33.56       38.97     18.29 o 
  20   4  14      119.35      118.78     26.67 o 
   1   5  14       93.85      108.69     15.44 o 
   2   5  14        4.69       11.56      7.97 o 
   3   5  14      343.51      355.53     22.98 o 
   4   5  14      207.56      202.76     17.02 o 
   5   5  14       29.93       26.78      8.25 o 
   6   5  14        1.97        7.97      7.14 o 
   7   5  14        1.20        5.25      7.69 o 
   8   5  14       29.66       38.73      9.99 o 
   9   5  14      121.10       91.74     12.76 o 
  10   5  14       26.34       10.73      9.20 o 
  11   5  14      144.27      130.07     15.32 o 
  12   5  14        3.19       13.65      8.02 o 
  13   5  14       40.93       31.35     10.05 o 
  14   5  14       68.49       55.59     11.38 o 
  15   5  14       21.82       18.78     10.06 o 
  16   5  14       59.19       47.04     11.71 o 
  17   5  14     1883.98     2008.46     63.32 o 
  18   5  14       25.18       19.09     17.38 o 
  19   5  14       20.64       23.28     20.48 o 
   0   6  14      245.94      185.09     35.13 o 
   1   6  14        5.26        4.00     10.25 o 
   2   6  14      621.31      666.15     40.67 o 
   3   6  14      154.26      141.66     45.52 o 
   4   6  14       52.42       48.57     22.65 o 
   5   6  14      406.76      438.35     28.86 o 
   6   6  14       88.61      117.43     27.33 o 
   7   6  14      150.74      131.90     15.24 o 
   8   6  14      135.49      125.12     15.34 o 
   9   6  14       10.62       11.49      9.03 o 
  10   6  14       68.28       73.21     15.15 o 
  11   6  14        6.55       21.71     10.37 o 
  12   6  14      125.39      111.01     13.89 o 
  13   6  14      138.46      148.15     19.09 o 
  14   6  14      172.88      154.27     16.62 o 
  15   6  14      229.61      197.28     20.68 o 
  16   6  14      577.22      526.62     30.25 o 
  17   6  14      255.01      219.40     22.40 o 
  18   6  14      585.44      632.16     39.86 o 
   1   7  14     1072.50     1158.39     54.09 o 
   2   7  14      388.52      351.80     47.09 o 
   3   7  14       68.65       59.21     16.88 o 
   4   7  14      338.66      292.37     33.56 o 
   5   7  14       55.51       40.61     15.98 o 
   6   7  14      855.59      935.72     79.54 o 
   7   7  14      196.48      234.23     29.86 o 
   8   7  14      275.56      263.57     31.18 o 
   9   7  14      451.13      467.10     30.14 o 
  10   7  14       28.17       43.01     11.71 o 
  11   7  14       94.56       98.48     15.93 o 
  12   7  14        0.04        5.03     10.52 o 
  13   7  14     1219.57     1305.22     41.62 o 
  14   7  14        2.63        8.07     10.99 o 
  15   7  14      835.50      922.89     39.54 o 
  16   7  14       65.78       39.70     13.44 o 
   0   8  14      735.16      671.13     64.44 o 
   1   8  14        1.36       13.30     12.64 o 
   2   8  14      226.36      247.65     31.08 o 
   3   8  14      113.27      126.65     24.43 o 
   4   8  14      199.49      174.74     69.59 o 
   5   8  14      403.98      421.01     38.90 o 
   6   8  14      409.85      322.07     35.56 o 
   7   8  14       30.80       -5.53     22.35 o 
   8   8  14       73.66       76.67     34.83 o 
   9   8  14      110.79      137.41     25.19 o 
  10   8  14       11.74       14.05     15.62 o 
  11   8  14      210.39      181.71     24.63 o 
  12   8  14        0.26        5.00     13.50 o 
  13   8  14       42.82       56.49     15.35 o 
  14   8  14      373.14      397.21     37.08 o 
   1   9  14        6.71       22.80     15.69 o 
   2   9  14        5.28       19.06     14.78 o 
   3   9  14       50.77       49.33     19.00 o 
   4   9  14       38.01       40.01     18.24 o 
   5   9  14       82.15       55.10     19.90 o 
   6   9  14       27.22       36.00     17.96 o 
   7   9  14        4.71        4.56     15.22 o 
   8   9  14      104.13       55.01     19.88 o 
   9   9  14      134.33      158.17     29.52 o 
  10   9  14        0.00        3.87     17.06 o 
  11   9  14       14.35        1.82     13.90 o 
   0  10  14     1265.39     1337.17     92.99 o 
   1  10  14       37.38       54.82     21.40 o 
   2  10  14        7.38       20.24     17.56 o 
   3  10  14        0.09       -6.56     14.49 o 
   4  10  14      633.44      662.88     63.09 o 
   5  10  14      114.23      159.15     29.47 o 
   6  10  14      153.80      159.38     29.86 o 
   1   1  15      759.11      764.06     16.94 o 
   2   1  15      913.82      855.33     18.02 o 
   3   1  15       15.47        7.65      4.47 o 
   4   1  15      288.95      290.69     12.78 o 
   5   1  15      504.78      502.78     24.82 o 
   6   1  15      895.38      865.95     19.26 o 
   7   1  15        3.90        2.98      4.47 o 
   8   1  15      212.54      199.38     13.04 o 
   9   1  15       81.05       72.56     14.32 o 
  10   1  15     2306.71     2288.05     52.66 o 
  11   1  15        1.08        5.70      7.82 o 
  12   1  15      303.14      311.90     22.01 o 
  13   1  15      629.45      717.70     59.93 o 
  14   1  15      981.90      957.70     35.49 o 
  15   1  15        0.40        4.02      9.64 o 
  16   1  15      256.70      264.10     22.81 o 
  17   1  15      301.56      331.33     25.64 o 
  18   1  15       15.92       14.31     22.55 o 
  19   1  15      259.84      285.57     28.96 o 
  20   1  15       48.40       63.76     15.15 o 
  21   1  15      129.46      125.94     22.99 o 
   0   2  15      257.21      326.74     16.80 o 
   1   2  15       71.74       57.76      9.56 o 
   2   2  15      770.10      768.59     17.96 o 
   3   2  15     1248.47     1238.06     24.94 o 
   4   2  15     1305.78     1319.73     25.97 o 
   5   2  15      102.38       97.82      9.45 o 
   6   2  15        0.18        8.45      5.25 o 
   7   2  15     1843.14     1783.76     32.36 o 
   8   2  15     2728.56     2645.89     48.54 o 
   9   2  15       35.89       42.09     14.90 o 
  10   2  15      989.75      963.69     33.19 o 
  11   2  15      998.65     1084.39     35.65 o 
  12   2  15        2.23        9.46      8.31 o 
  13   2  15      175.63      197.39     22.98 o 
  14   2  15       67.86       66.00     13.58 o 
  15   2  15      374.65      411.34     26.13 o 
  16   2  15      170.20      164.05     19.20 o 
  17   2  15       74.14       68.64     14.80 o 
  18   2  15        4.94       -3.50     10.62 o 
  19   2  15      143.36      125.95     22.31 o 
  20   2  15      154.53      158.34     24.02 o 
  21   2  15      324.10      365.87     39.83 o 
   1   3  15      250.30      270.74     16.02 o 
   2   3  15      595.91      547.86     17.04 o 
   3   3  15      423.90      455.05     16.05 o 
   4   3  15      781.17      780.01     18.74 o 
   5   3  15      825.54      825.03     20.92 o 
   6   3  15      228.08      239.28     13.74 o 
   7   3  15       25.96       27.26      7.73 o 
   8   3  15        8.45       12.29      6.71 o 
   9   3  15      122.61      119.74     13.96 o 
  10   3  15       75.31      103.30     15.97 o 
  11   3  15      175.36      155.71     16.01 o 
  12   3  15      148.17      144.82     18.59 o 
  13   3  15        9.09       30.69     12.49 o 
  14   3  15        9.77        5.05     11.88 o 
  15   3  15        0.06       12.64     10.17 o 
  16   3  15      368.70      339.93     25.23 o 
  17   3  15       79.97      100.69     16.87 o 
  18   3  15       44.23       30.07     12.31 o 
  19   3  15      138.87      208.33     26.22 o 
  20   3  15        0.86        0.00     20.47 o 
   0   4  15       87.96       77.81     15.56 o 
   1   4  15       31.97       28.22      7.39 o 
   2   4  15      223.47      237.32     15.95 o 
   3   4  15       69.05       57.99      8.95 o 
   4   4  15      162.07      162.80     13.01 o 
   5   4  15       10.96       12.40      7.05 o 
   6   4  15        7.86        6.04      6.73 o 
   7   4  15      452.92      467.56     23.27 o 
   8   4  15       94.91      107.34     13.60 o 
   9   4  15      136.57      104.22     27.51 o 
  10   4  15      275.85      248.59     19.26 o 
  11   4  15       38.56       27.83      9.73 o 
  12   4  15       68.56       77.55     13.22 o 
  13   4  15       32.01       46.70     10.75 o 
  14   4  15       31.03       12.71      9.87 o 
  15   4  15      222.22      210.92     47.32 o 
  16   4  15       50.62       48.37     17.92 o 
  17   4  15       48.09       28.44     13.49 o 
  18   4  15      419.49      471.95    123.04 o 
  19   4  15       16.52       14.31     16.51 o 
   1   5  15      107.84      165.04     17.78 o 
   2   5  15      654.42      706.38     28.25 o 
   3   5  15      332.26      346.80     21.58 o 
   4   5  15      158.96      164.80     16.11 o 
   5   5  15      194.60      182.87     20.45 o 
   6   5  15     1755.35     1793.83     44.44 o 
   7   5  15       24.03       19.43      7.96 o 
   8   5  15      781.38      800.59     45.10 o 
   9   5  15       87.88      122.98     14.85 o 
  10   5  15      324.45      335.66     22.30 o 
  11   5  15       44.97       41.51     11.08 o 
  12   5  15      646.61      671.52     27.31 o 
  13   5  15      241.25      301.38     20.50 o 
  14   5  15        1.84       -2.86      8.73 o 
  15   5  15      129.10      153.82     19.25 o 
  16   5  15       91.86       74.87     17.79 o 
  17   5  15        3.57       18.75     19.73 o 
  18   5  15       56.56       33.49     20.14 o 
   0   6  15      121.67      155.93     34.09 o 
   1   6  15      892.41      840.47     44.74 o 
   2   6  15       11.30       21.51     10.25 o 
   3   6  15      966.15     1003.50     40.88 o 
   4   6  15       35.61       34.62     12.65 o 
   5   6  15       97.10       97.34     17.33 o 
   6   6  15        1.00       -0.57     15.93 o 
   7   6  15      395.33      422.98     32.14 o 
   8   6  15       10.36        6.99     10.72 o 
   9   6  15       75.66       60.65     12.64 o 
  10   6  15        4.54        7.66      9.68 o 
  11   6  15      263.28      227.94     20.30 o 
  12   6  15       86.02       74.82     13.13 o 
  13   6  15      135.87      107.34     15.11 o 
  14   6  15       30.48       23.10     10.52 o 
  15   6  15      603.32      648.71     29.64 o 
  16   6  15      123.31      127.54     18.48 o 
  17   6  15        3.72       11.72     14.20 o 
   1   7  15      278.03      300.15     40.52 o 
   2   7  15       11.37       20.69     13.14 o 
   3   7  15      250.94      239.31     30.13 o 
   4   7  15      156.54      111.28     34.46 o 
   5   7  15      435.22      438.42     58.31 o 
   6   7  15      256.15      250.86     31.34 o 
   7   7  15       81.22       68.58     18.88 o 
   8   7  15       81.20       94.61     21.39 o 
   9   7  15       36.32       21.14     12.58 o 
  10   7  15        3.28       18.38     12.99 o 
  11   7  15        4.73       11.98     10.74 o 
  12   7  15       45.15       31.91     11.07 o 
  13   7  15        3.79        2.40     10.33 o 
  14   7  15       65.32       57.97     15.07 o 
  15   7  15      270.81      277.47     43.85 o 
   0   8  15      230.60      212.00     42.16 o 
   1   8  15      160.93      137.92     24.78 o 
   2   8  15        4.86       19.85     15.00 o 
   3   8  15      282.38      288.28     34.71 o 
   4   8  15      790.36      865.16     89.48 o 
   5   8  15      441.55      381.51     38.47 o 
   6   8  15     1037.16     1092.80     57.35 o 
   7   8  15     1611.37     1679.56     71.83 o 
   8   8  15       79.70       57.14     19.56 o 
   9   8  15       44.89       30.29     17.78 o 
  10   8  15        0.40       17.87     17.12 o 
  11   8  15       64.05       38.12     16.47 o 
  12   8  15        7.04       20.33     14.54 o 
  13   8  15        2.52        7.87     15.39 o 
   1   9  15      130.59      101.32     24.67 o 
   2   9  15      349.15      338.15     38.48 o 
   3   9  15        0.15        0.44     14.40 o 
   4   9  15        1.74        8.65     14.52 o 
   5   9  15       29.21        2.34     22.80 o 
   6   9  15      197.26      221.50     34.29 o 
   7   9  15      398.62      402.56     42.34 o 
   8   9  15      196.87      225.50     33.19 o 
   9   9  15      331.10      333.95     81.63 o 
   0  10  15      187.67      174.02     42.76 o 
   1  10  15       21.84       20.42     17.12 o 
   2  10  15       75.95       57.57     22.46 o 
   3  10  15        6.56       24.55     18.59 o 
   0   0  16      545.98      505.35     29.37 o 
   1   0  16      238.22      216.38     14.93 o 
   2   0  16      234.33      223.50     15.21 o 
   3   0  16     1764.13     1792.34     39.93 o 
   4   0  16      929.64      930.20     77.73 o 
   5   0  16       73.72       63.51     13.93 o 
   6   0  16     1490.89     1549.48     45.49 o 
   7   0  16       17.05        2.67      8.49 o 
   8   0  16      595.82      555.65     33.95 o 
   9   0  16      200.39      158.10     29.20 o 
  10   0  16     2997.00     2981.57    176.12 o 
  11   0  16       84.88       78.55     25.64 o 
  12   0  16     1075.79     1157.90     54.21 o 
  13   0  16     1296.25     1259.60    102.64 o 
  14   0  16       60.86       31.44     22.35 o 
  15   0  16       85.29       78.52     21.37 o 
  16   0  16      261.50      272.99     34.46 o 
  17   0  16       59.69       94.86     23.43 o 
  18   0  16      961.46     1092.39     59.35 o 
  19   0  16       75.06      161.36     29.60 o 
  20   0  16      187.58      255.85     38.35 o 
   1   1  16      642.38      601.96     22.71 o 
   2   1  16       17.48       21.64      5.83 o 
   3   1  16      841.75      807.03     19.98 o 
   4   1  16      480.06      459.20     18.48 o 
   5   1  16       27.82       25.85      6.18 o 
   6   1  16        0.13        1.11      5.73 o 
   7   1  16       88.95       93.84     10.27 o 
   8   1  16      318.79      344.00     16.62 o 
   9   1  16        5.52       22.16      8.82 o 
  10   1  16      260.84      277.19     28.79 o 
  11   1  16      466.80      476.20     25.89 o 
  12   1  16     1694.08     1788.72     48.44 o 
  13   1  16      841.00      821.45     33.34 o 
  14   1  16      100.57       86.78     14.99 o 
  15   1  16      243.54      259.85     23.00 o 
  16   1  16       88.61       92.75     18.66 o 
  17   1  16       26.45       27.95     12.86 o 
  18   1  16       78.02       83.87     25.18 o 
  19   1  16      346.96      370.68     28.98 o 
  20   1  16       16.04       44.32     14.78 o 
   0   2  16     2725.27     2719.33    104.73 o 
   1   2  16       26.37       21.94      6.00 o 
   2   2  16       41.17       32.49      6.09 o 
   3   2  16       45.23       44.46      7.15 o 
   4   2  16      422.86      362.70     14.93 o 
   5   2  16      116.48      107.50     10.51 o 
   6   2  16      146.66      138.58     10.53 o 
   7   2  16     1321.22     1367.35     27.92 o 
   8   2  16       90.27       72.05     14.16 o 
   9   2  16      816.59      723.79     28.90 o 
  10   2  16        1.94        4.30      7.85 o 
  11   2  16        7.43        2.32      8.82 o 
  12   2  16      165.62      104.01     17.11 o 
  13   2  16       68.45       82.94     20.08 o 
  14   2  16       61.39       40.33     12.08 o 
  15   2  16       14.25        0.36      9.49 o 
  16   2  16       58.47       35.08     13.15 o 
  17   2  16       25.34       38.81     13.40 o 
  18   2  16       17.11       23.52     12.23 o 
  19   2  16        1.00       12.18     11.83 o 
  20   2  16      144.72      129.80     19.88 o 
   1   3  16      153.12      154.69     12.51 o 
   2   3  16       41.34       34.04      8.15 o 
   3   3  16      401.23      397.04     15.75 o 
   4   3  16      482.72      504.65     17.40 o 
   5   3  16      199.57      199.34     14.20 o 
   6   3  16        2.35        3.34      6.09 o 
   7   3  16      181.34      156.16     13.83 o 
   8   3  16      153.15      112.27     12.42 o 
   9   3  16     1288.49     1328.15     46.27 o 
  10   3  16      230.13      202.50     16.27 o 
  11   3  16        1.13       -8.19      8.19 o 
  12   3  16       76.25       89.27     14.41 o 
  13   3  16      503.30      575.11     29.99 o 
  14   3  16      124.81      138.30     18.03 o 
  15   3  16      362.86      414.80     27.82 o 
  16   3  16        0.78        5.68     10.62 o 
  17   3  16      792.43      820.96     37.39 o 
  18   3  16       15.59        1.15     12.08 o 
  19   3  16        0.06       21.61     14.80 o 
   0   4  16     5103.80     5205.88    102.87 o 
   1   4  16      166.60      187.16     14.09 o 
   2   4  16       35.46       27.47      9.86 o 
   3   4  16      212.68      199.66     14.58 o 
   4   4  16      461.62      467.20     24.62 o 
   5   4  16       60.23       65.05     15.40 o 
   6   4  16       24.76       17.73      9.87 o 
   7   4  16      555.67      580.26     33.81 o 
   8   4  16      433.84      452.60     23.97 o 
   9   4  16        2.55        7.68      8.60 o 
  10   4  16      621.68      680.73     30.71 o 
  11   4  16      283.64      286.29     24.36 o 
  12   4  16     1049.64     1062.62     34.63 o 
  13   4  16        2.73        8.53     10.60 o 
  14   4  16       77.48       61.82     15.92 o 
  15   4  16       74.04       88.60     18.46 o 
  16   4  16      154.34      136.29     21.42 o 
  17   4  16       85.49       68.33     17.95 o 
  18   4  16      417.93      517.32     37.56 o 
   1   5  16      412.61      421.86     22.60 o 
   2   5  16        7.38        3.29      7.57 o 
   3   5  16      723.23      697.53     28.94 o 
   4   5  16      191.81      165.88     22.85 o 
   5   5  16      885.43      824.61     36.81 o 
   6   5  16        1.31        5.75     10.06 o 
   7   5  16       26.29        6.91      9.99 o 
   8   5  16        0.10       10.58      8.75 o 
   9   5  16       85.04       90.68     15.84 o 
  10   5  16      166.71      182.86     22.72 o 
  11   5  16       17.91       23.66     10.15 o 
  12   5  16       16.19       20.08      9.57 o 
  13   5  16       15.26       19.75      9.62 o 
  14   5  16       48.80       31.76     11.11 o 
  15   5  16        2.04       14.64     13.16 o 
  16   5  16      260.26      217.94     32.67 o 
  17   5  16       33.34       35.75     19.80 o 
   0   6  16      729.73      722.41     63.54 o 
   1   6  16      433.58      474.19     36.52 o 
   2   6  16      182.43      169.91     20.04 o 
   3   6  16      292.59      283.19     25.81 o 
   4   6  16     2125.50     2133.70     66.80 o 
   5   6  16      206.77      223.00     23.49 o 
   6   6  16       19.40       21.16     12.40 o 
   7   6  16      409.55      399.16     30.37 o 
   8   6  16      715.79      737.46     38.96 o 
   9   6  16       45.34       40.08     13.29 o 
  10   6  16       10.31       15.98     10.54 o 
  11   6  16       70.14       89.72     15.26 o 
  12   6  16       32.12       33.83     11.58 o 
  13   6  16        3.29       14.00      9.97 o 
  14   6  16       97.63      114.56     23.66 o 
  15   6  16      105.66      105.38     15.91 o 
  16   6  16       12.90       28.21     19.79 o 
   1   7  16      514.48      573.31     43.13 o 
   2   7  16      481.41      523.85     41.39 o 
   3   7  16       63.21       85.06     29.23 o 
   4   7  16       18.73       -1.23     20.26 o 
   5   7  16      150.99      201.19     32.67 o 
   6   7  16      466.25      466.55     40.78 o 
   7   7  16       88.72      109.73     23.98 o 
   8   7  16       57.34       91.77     34.91 o 
   9   7  16      861.35      974.90     45.51 o 
  10   7  16      111.49      142.42     21.40 o 
  11   7  16       25.57       19.95     14.50 o 
  12   7  16       44.14       21.12     13.10 o 
  13   7  16     1036.28     1159.05     42.55 o 
  14   7  16       43.63       55.26     13.58 o 
   0   8  16      461.26      519.98     61.30 o 
   1   8  16       29.79       16.12     13.32 o 
   2   8  16      122.85      111.08     24.28 o 
   3   8  16        0.86        6.02     13.83 o 
   4   8  16      154.02      153.72     27.61 o 
   5   8  16       28.23       15.82     18.54 o 
   6   8  16        0.50       -5.57     12.05 o 
   7   8  16       93.29       96.30     24.25 o 
   8   8  16      318.22      396.91     79.01 o 
   9   8  16      173.75      146.16     28.43 o 
  10   8  16        6.97       -0.07     16.33 o 
  11   8  16       91.48       34.90     20.69 o 
  12   8  16      243.01      219.62     50.38 o 
   1   9  16       45.84       45.46     19.24 o 
   2   9  16      124.36       71.63     32.74 o 
   3   9  16      125.13      140.69     28.54 o 
   4   9  16       64.86       36.95     18.37 o 
   5   9  16       92.37       77.57     23.99 o 
   6   9  16       75.55       67.73     27.14 o 
   7   9  16       17.39       31.15     20.41 o 
   1   1  17      145.88      143.86     10.50 o 
   2   1  17     1007.06      962.94     22.67 o 
   3   1  17      103.60      105.51      9.53 o 
   4   1  17       18.56       22.24      7.85 o 
   5   1  17       15.47       15.78      6.75 o 
   6   1  17      593.57      582.46     20.77 o 
   7   1  17       27.84       17.89      9.76 o 
   8   1  17      320.37      337.61     19.28 o 
   9   1  17      451.01      417.30     24.24 o 
  10   1  17       96.34      132.49     16.20 o 
  11   1  17        3.04        1.14      8.86 o 
  12   1  17        2.02       30.45     11.63 o 
  13   1  17      252.62      213.72     21.35 o 
  14   1  17      189.41      167.46     19.65 o 
  15   1  17      164.96      186.76     20.48 o 
  16   1  17      650.39      680.15     35.03 o 
  17   1  17        0.73        0.34     11.63 o 
  18   1  17      311.65      366.69     37.57 o 
  19   1  17        6.13       10.36     18.34 o 
   0   2  17      253.25      297.41     22.62 o 
   1   2  17      858.01      879.46     24.55 o 
   2   2  17      568.91      561.14     17.81 o 
   3   2  17      479.04      480.61     23.34 o 
   4   2  17      490.73      537.74     18.05 o 
   5   2  17      468.04      458.20     17.98 o 
   6   2  17        0.91        5.39      6.45 o 
   7   2  17      772.44      776.53     23.50 o 
   8   2  17        4.39       22.39      9.33 o 
   9   2  17      117.05       92.63     13.95 o 
  10   2  17       20.60        9.82      9.41 o 
  11   2  17      613.69      622.40     29.83 o 
  12   2  17        0.67       -7.77      7.77 o 
  13   2  17      346.36      296.32     27.56 o 
  14   2  17       50.81       28.60     11.60 o 
  15   2  17      351.55      325.96     25.56 o 
  16   2  17       52.08       40.28     13.30 o 
  17   2  17      221.12      257.69     25.22 o 
  18   2  17      800.25      882.20     40.71 o 
  19   2  17      179.03      123.64     21.02 o 
   1   3  17      872.63      904.58     26.66 o 
   2   3  17      119.67      119.12     11.82 o 
   3   3  17        0.49        9.35      6.78 o 
   4   3  17      545.89      591.05     25.86 o 
   5   3  17        0.38        7.99      6.22 o 
   6   3  17        1.82       13.21      7.30 o 
   7   3  17      363.19      370.19     19.83 o 
   8   3  17       58.21       55.94     10.36 o 
   9   3  17      398.77      385.31     20.79 o 
  10   3  17        0.97       22.72      9.79 o 
  11   3  17      630.14      580.52     29.61 o 
  12   3  17      284.79      298.02     24.26 o 
  13   3  17        9.65       -7.40     11.50 o 
  14   3  17        4.74        6.89     10.15 o 
  15   3  17       14.22       19.19     12.26 o 
  16   3  17       36.38       64.79     15.53 o 
  17   3  17       82.91       63.02     18.84 o 
  18   3  17       41.29       49.01     14.63 o 
   0   4  17     1263.08     1223.22     43.73 o 
   1   4  17      542.28      565.63     22.27 o 
   2   4  17      188.08      180.70     14.53 o 
   3   4  17      269.96      275.05     17.89 o 
   4   4  17      304.59      299.79     18.76 o 
   5   4  17      280.79      268.60     23.05 o 
   6   4  17       13.61        9.58      9.69 o 
   7   4  17        2.39        8.96      7.69 o 
   8   4  17       14.23       19.19      8.67 o 
   9   4  17        0.64        9.68      8.42 o 
  10   4  17      310.47      276.31     19.21 o 
  11   4  17      320.19      303.90     20.59 o 
  12   4  17       50.06       40.72     12.71 o 
  13   4  17      187.82      213.91     21.72 o 
  14   4  17      485.79      559.93     50.69 o 
  15   4  17       46.79       27.65     13.30 o 
  16   4  17      207.28      160.31     20.78 o 
  17   4  17       25.90       51.10     15.10 o 
   1   5  17     4257.10     4373.88     67.75 o 
   2   5  17      540.71      536.27     24.75 o 
   3   5  17      402.69      440.59     29.95 o 
   4   5  17        1.18        1.18      8.73 o 
   5   5  17      599.79      579.12     30.69 o 
   6   5  17      538.83      530.74     32.51 o 
   7   5  17        9.91        7.93     11.63 o 
   8   5  17       72.57       67.44     20.01 o 
   9   5  17       47.23       77.21     13.96 o 
  10   5  17       99.27      106.38     15.75 o 
  11   5  17      169.06      173.80     19.79 o 
  12   5  17      263.80      261.22     21.12 o 
  13   5  17       98.34       97.37     18.87 o 
  14   5  17        9.21       12.15     13.48 o 
  15   5  17      141.98      125.52     21.92 o 
  16   5  17      521.84      514.20     36.80 o 
   0   6  17      298.12      303.45     32.82 o 
   1   6  17      111.91      102.68     20.33 o 
   2   6  17        6.70        1.17     10.02 o 
   3   6  17      693.63      705.98     50.99 o 
   4   6  17       31.43       67.70     24.77 o 
   5   6  17      294.05      295.58     27.23 o 
   6   6  17       82.76       63.88     15.93 o 
   7   6  17      546.61      594.78     55.79 o 
   8   6  17      103.19      104.24     19.39 o 
   9   6  17        5.31       14.25     12.05 o 
  10   6  17      261.32      269.98     27.74 o 
  11   6  17      303.67      347.39     31.34 o 
  12   6  17      126.29      131.69     16.64 o 
  13   6  17        2.75        9.49     10.45 o 
  14   6  17       21.40       17.78     11.12 o 
  15   6  17      480.72      552.12     38.22 o 
   1   7  17       94.46       71.32     38.12 o 
   2   7  17        3.31        1.09     13.17 o 
   3   7  17       53.61       50.67     19.28 o 
   4   7  17      241.79      236.44     32.08 o 
   5   7  17       26.60       17.94     16.30 o 
   6   7  17       80.14       79.86     21.66 o 
   7   7  17        3.60        9.29     16.74 o 
   8   7  17       24.52       36.92     36.70 o 
   9   7  17      202.76      198.46     45.61 o 
  10   7  17       16.62        4.52     12.84 o 
  11   7  17        0.02        4.58     13.29 o 
  12   7  17        0.22        1.41     12.61 o 
  13   7  17       82.85       52.05     23.80 o 
   0   8  17       83.50       48.14     28.70 o 
   1   8  17      262.19      265.53     38.87 o 
   2   8  17        3.15       17.28     16.02 o 
   3   8  17      434.26      315.95     37.73 o 
   4   8  17       29.52       17.42     18.69 o 
   5   8  17      176.05      173.47     30.63 o 
   6   8  17       99.04       34.01     18.28 o 
   7   8  17      332.90      372.54     40.49 o 
   8   8  17        0.73        8.98     15.87 o 
   9   8  17        0.02       12.21     16.70 o 
  10   8  17      157.75      142.35     30.01 o 
   1   9  17       38.93       50.76     33.34 o 
   2   9  17      534.33      571.42     49.36 o 
   3   9  17       11.14       21.81     25.12 o 
   4   9  17      122.72       96.84     40.52 o 
   5   9  17       16.78       19.12     24.00 o 
   0   0  18     1041.70     1008.07     43.20 o 
   1   0  18       94.50       72.33     11.18 o 
   2   0  18     1197.33     1136.64     39.31 o 
   3   0  18       27.35       22.07     11.25 o 
   4   0  18      108.74      119.14     16.74 o 
   5   0  18       21.79       13.87     11.37 o 
   6   0  18       94.32       85.82     15.23 o 
   7   0  18       13.56        7.11      9.86 o 
   8   0  18     1148.85     1195.77     59.77 o 
   9   0  18      115.32      133.49     28.33 o 
  10   0  18      133.87      163.06     25.79 o 
  11   0  18      107.65       68.09     19.97 o 
  12   0  18      201.92      223.95     57.48 o 
  13   0  18      217.99      219.61     30.95 o 
  14   0  18     1488.51     1541.10     69.04 o 
  15   0  18       74.37      104.23     27.28 o 
  16   0  18        7.81        8.77     18.82 o 
  17   0  18        6.03        5.87     20.26 o 
  18   0  18     1176.21     1360.95     70.33 o 
   1   1  18      261.00      236.08     14.69 o 
   2   1  18      886.11      881.33     22.30 o 
   3   1  18      304.33      296.13     14.35 o 
   4   1  18      686.28      676.89     22.32 o 
   5   1  18      520.41      494.57     19.88 o 
   6   1  18        7.75       15.48      7.83 o 
   7   1  18        3.14        5.73      7.23 o 
   8   1  18       19.82       21.89      9.04 o 
   9   1  18      471.45      477.80     26.38 o 
  10   1  18        1.92        4.77      8.77 o 
  11   1  18      141.27      124.48     16.85 o 
  12   1  18       81.80       63.81     14.13 o 
  13   1  18     1010.73     1105.23     56.60 o 
  14   1  18       44.39       76.21     15.66 o 
  15   1  18        0.09       14.35     12.02 o 
  16   1  18      406.09      449.81     30.61 o 
  17   1  18        8.12        7.69     13.82 o 
  18   1  18       20.43       27.56     14.77 o 
   0   2  18      617.06      579.95     32.88 o 
   1   2  18      231.01      235.12     15.33 o 
   2   2  18      120.73      132.57     12.31 o 
   3   2  18      158.95      162.19     13.44 o 
   4   2  18      460.52      478.55     17.84 o 
   5   2  18      148.04      149.21     11.97 o 
   6   2  18        7.39        7.65     10.20 o 
   7   2  18       18.15       20.48      8.55 o 
   8   2  18      127.43      116.29     15.11 o 
   9   2  18       61.39       48.54     14.18 o 
  10   2  18       99.67       98.44     20.61 o 
  11   2  18        3.64        5.24      9.44 o 
  12   2  18       71.94       38.26     16.77 o 
  13   2  18      177.54      161.62     19.25 o 
  14   2  18       76.16       33.82     19.87 o 
  15   2  18        3.60        2.20     11.41 o 
  16   2  18        7.11       15.25     12.71 o 
  17   2  18       42.69       42.02     15.50 o 
  18   2  18       30.05       13.64     13.12 o 
   1   3  18      329.06      380.05     18.81 o 
   2   3  18      641.28      679.21     24.07 o 
   3   3  18      540.16      527.98     21.59 o 
   4   3  18       30.71       21.63      7.98 o 
   5   3  18     2493.12     2426.20     50.37 o 
   6   3  18      189.85      198.86     16.14 o 
   7   3  18      222.14      179.92     15.80 o 
   8   3  18       85.99       98.28     14.37 o 
   9   3  18      703.95      666.01     31.10 o 
  10   3  18        2.75        4.45      9.36 o 
  11   3  18        0.67       17.63     10.78 o 
  12   3  18        0.63       -4.15     10.32 o 
  13   3  18        3.07        3.32     10.74 o 
  14   3  18        5.24       -3.35     10.86 o 
  15   3  18        0.05        5.93     11.61 o 
  16   3  18       86.86       56.33     15.82 o 
  17   3  18      101.40      125.58     19.57 o 
   0   4  18     1593.28     1749.57     54.55 o 
   1   4  18        6.75        4.57      7.45 o 
   2   4  18      249.08      240.58     22.85 o 
   3   4  18      205.94      227.25     16.66 o 
   4   4  18      172.97      158.35     17.41 o 
   5   4  18      163.66      162.68     23.02 o 
   6   4  18        0.86        7.00      9.57 o 
   7   4  18      190.32      206.48     19.80 o 
   8   4  18      365.76      404.80     25.86 o 
   9   4  18      123.59      138.20     15.33 o 
  10   4  18      115.57      120.83     17.00 o 
  11   4  18      232.46      203.53     34.12 o 
  12   4  18      426.29      461.08     32.41 o 
  13   4  18      132.68      129.92     18.06 o 
  14   4  18      175.18      187.83     21.03 o 
  15   4  18      429.00      406.35     29.84 o 
  16   4  18      121.11       89.05     17.47 o 
   1   5  18      107.34      110.01     14.50 o 
   2   5  18       88.92       95.56     13.24 o 
   3   5  18       28.93       21.38     11.31 o 
   4   5  18       56.20       70.59     13.93 o 
   5   5  18      163.38      182.33     19.86 o 
   6   5  18        0.67       10.51      9.83 o 
   7   5  18        8.09        6.77     10.59 o 
   8   5  18      116.22      131.02     28.23 o 
   9   5  18        9.18        5.98     13.36 o 
  10   5  18        0.01       12.77     10.95 o 
  11   5  18       57.67       68.26     13.42 o 
  12   5  18       15.71       15.51     11.86 o 
  13   5  18      197.50      145.40     19.93 o 
  14   5  18       55.75       48.42     19.44 o 
  15   5  18      354.13      414.82     29.90 o 
   0   6  18      262.64      271.85     32.58 o 
   1   6  18       19.10       28.76     11.32 o 
   2   6  18        6.22       -0.60     11.38 o 
   3   6  18      273.14      267.96     23.32 o 
   4   6  18      139.44      152.97     18.79 o 
   5   6  18      247.83      245.28     22.66 o 
   6   6  18      216.34      183.54     24.26 o 
   7   6  18       21.55       25.01     13.92 o 
   8   6  18      186.55      189.17     35.23 o 
   9   6  18       74.11       97.43     19.34 o 
  10   6  18      122.85       97.39     19.84 o 
  11   6  18       20.08       21.06     14.38 o 
  12   6  18       22.10       27.55     13.52 o 
  13   6  18        8.39        9.18     14.29 o 
   1   7  18      193.39      244.11     26.26 o 
   2   7  18      154.42      198.72     30.97 o 
   3   7  18       68.15       68.81     21.13 o 
   4   7  18       96.59       46.37     33.04 o 
   5   7  18      227.78      221.48     31.74 o 
   6   7  18      155.49      172.69     69.07 o 
   7   7  18       10.17       -5.26     14.89 o 
   8   7  18       64.30       35.07     16.32 o 
   9   7  18      111.25      145.56     23.98 o 
  10   7  18      249.88      260.86     29.00 o 
  11   7  18       41.67       65.38     19.22 o 
   0   8  18       15.74       -8.37     21.98 o 
   1   8  18        1.20       12.34     16.57 o 
   2   8  18       11.74        6.81     16.28 o 
   3   8  18      190.49      288.94     49.93 o 
   4   8  18      606.53      720.63     61.00 o 
   5   8  18      163.97      167.78     30.30 o 
   6   8  18       26.62       33.52     19.24 o 
   7   8  18      552.43      642.74     51.60 o 
   1   1  19       66.71       55.52      9.44 o 
   2   1  19     1424.41     1380.44     36.12 o 
   3   1  19      105.39       86.95     10.68 o 
   4   1  19       32.51       46.52      9.34 o 
   5   1  19       30.58       23.51      9.67 o 
   6   1  19     1858.37     1836.09     38.72 o 
   7   1  19       63.86       38.74     10.26 o 
   8   1  19      600.47      609.14     26.26 o 
   9   1  19      482.20      488.05     27.73 o 
  10   1  19      328.86      287.14     23.40 o 
  11   1  19       25.32       22.11     11.44 o 
  12   1  19       81.90       61.74     14.41 o 
  13   1  19      205.92      206.85     21.88 o 
  14   1  19       44.17       56.37     14.88 o 
  15   1  19       60.29       93.08     21.34 o 
  16   1  19      157.73      168.89     22.29 o 
  17   1  19      250.42      188.85     23.05 o 
   0   2  19      266.25      258.13     23.11 o 
   1   2  19       34.62       38.97      9.45 o 
   2   2  19       82.57       86.01     13.26 o 
   3   2  19      328.37      349.21     20.53 o 
   4   2  19     1359.59     1429.77     35.51 o 
   5   2  19      111.68       82.27     10.96 o 
   6   2  19      558.83      551.69     24.59 o 
   7   2  19      428.77      442.33     25.26 o 
   8   2  19      307.75      367.72     26.47 o 
   9   2  19       53.86       44.75     12.72 o 
  10   2  19       28.58       55.03     13.14 o 
  11   2  19      643.69      743.51     34.35 o 
  12   2  19      212.41      216.11     21.96 o 
  13   2  19      130.59      121.22     18.93 o 
  14   2  19       25.24       40.93     14.22 o 
  15   2  19      602.80      668.52     36.11 o 
  16   2  19        0.40       10.43     12.34 o 
  17   2  19       49.53       40.39     24.44 o 
   1   3  19      299.60      319.45     19.49 o 
   2   3  19       55.71       65.98     10.82 o 
   3   3  19       25.83       26.62      8.68 o 
   4   3  19      867.42      853.54     26.47 o 
   5   3  19       27.24       19.87      9.28 o 
   6   3  19      803.99      840.00     33.18 o 
   7   3  19       43.08       46.05     17.37 o 
   8   3  19      337.42      298.64     23.07 o 
   9   3  19       63.47       49.90     12.54 o 
  10   3  19      112.86      104.33     24.99 o 
  11   3  19       74.24       56.93     14.43 o 
  12   3  19       74.73       27.08     13.36 o 
  13   3  19       18.90       10.58     11.60 o 
  14   3  19        5.05        3.10     11.80 o 
  15   3  19       10.26       17.98     13.84 o 
  16   3  19       35.27       74.57     17.62 o 
   0   4  19       22.26       27.04     13.64 o 
   1   4  19       15.52       11.65      8.40 o 
   2   4  19        2.97       11.05      8.24 o 
   3   4  19       41.29       33.79     10.33 o 
   4   4  19       95.82       94.65     15.08 o 
   5   4  19       18.55        5.98     10.16 o 
   6   4  19        0.67        2.93     10.33 o 
   7   4  19        1.93       21.50     11.17 o 
   8   4  19       20.22       19.07     11.46 o 
   9   4  19      113.63      120.01     21.77 o 
  10   4  19        9.51       -5.13     10.81 o 
  11   4  19      218.16      202.61     21.22 o 
  12   4  19        1.17        2.97     11.60 o 
  13   4  19       30.96       25.72     13.51 o 
  14   4  19       52.75       22.02     14.01 o 
  15   4  19        4.57       -3.99     12.39 o 
   1   5  19        0.25        8.39      8.81 o 
   2   5  19      104.60       99.49     15.59 o 
   3   5  19       23.89       19.07     11.00 o 
   4   5  19      251.23      298.69     24.08 o 
   5   5  19      241.30      243.27     22.68 o 
   6   5  19       30.02       13.54     11.46 o 
   7   5  19       30.56       10.61     11.21 o 
   8   5  19      292.57      277.93     24.62 o 
   9   5  19      234.96      288.73     25.06 o 
  10   5  19      198.36      205.19     30.53 o 
  11   5  19      132.11      110.69     21.30 o 
  12   5  19      119.58       88.73     20.92 o 
  13   5  19        1.94        5.37     12.68 o 
  14   5  19      225.04      260.14     52.92 o 
   0   6  19       33.20       27.51     28.63 o 
   1   6  19     1007.60     1192.19     47.77 o 
   2   6  19      125.37       89.23     18.48 o 
   3   6  19      290.13      319.08     25.54 o 
   4   6  19        8.74       17.78     14.26 o 
   5   6  19      107.04      131.70     19.10 o 
   6   6  19       16.16       23.83     12.03 o 
   7   6  19      268.92      259.22     24.50 o 
   8   6  19       38.99       55.29     14.97 o 
   9   6  19       60.38       56.83     15.32 o 
  10   6  19       19.55       19.17     13.36 o 
  11   6  19      573.08      680.85     39.71 o 
  12   6  19       72.03       39.11     22.19 o 
   1   7  19       25.76       29.25     19.44 o 
   2   7  19       11.74       -4.45     13.48 o 
   3   7  19       85.87       69.21     26.89 o 
   4   7  19      120.38       95.08     24.67 o 
   5   7  19        7.31       29.75     15.47 o 
   6   7  19      141.31      209.78     65.11 o 
   7   7  19      245.35      261.21     35.88 o 
   8   7  19       78.09       47.99     17.91 o 
   9   7  19      122.88      161.22     23.58 o 
   0   8  19      379.53      411.14     61.30 o 
   1   8  19       37.03       40.26     20.63 o 
   2   8  19       83.82       63.63     47.09 o 
   3   8  19       61.64       31.15     16.30 o 
   4   8  19       77.08       77.19     25.54 o 
   0   0  20      421.36      438.95     51.43 o 
   1   0  20      734.69      716.55     45.38 o 
   2   0  20      628.09      658.30     32.95 o 
   3   0  20      210.42      220.40     22.18 o 
   4   0  20      261.94      290.14     24.52 o 
   5   0  20      699.22      630.19     33.75 o 
   6   0  20        0.82        0.85     11.29 o 
   7   0  20     1011.32      990.03     44.79 o 
   8   0  20      240.64      224.87     39.02 o 
   9   0  20       24.19        8.05     15.12 o 
  10   0  20       29.25       14.02     18.61 o 
  11   0  20      188.23      154.39     45.15 o 
  12   0  20      494.36      535.80     44.81 o 
  13   0  20       61.35      109.95     26.18 o 
  14   0  20     2730.22     2854.83    101.71 o 
  15   0  20      524.72      418.76     43.87 o 
  16   0  20      257.58      202.38     64.96 o 
   1   1  20      132.70      117.33     14.48 o 
   2   1  20        0.57       10.90      8.71 o 
   3   1  20       63.32       68.82     12.36 o 
   4   1  20      326.44      321.16     20.59 o 
   5   1  20        0.93        5.64      7.77 o 
   6   1  20        0.04        6.15      8.24 o 
   7   1  20       50.82       38.22     10.83 o 
   8   1  20      316.58      347.20     24.95 o 
   9   1  20        7.10        7.67     10.61 o 
  10   1  20      137.76      121.57     23.00 o 
  11   1  20        3.50       -6.29     10.49 o 
  12   1  20      138.01      126.42     18.75 o 
  13   1  20        4.09       28.25     13.36 o 
  14   1  20      265.32      201.61     23.08 o 
  15   1  20      121.69       77.25     17.34 o 
  16   1  20      684.52      783.98     61.75 o 
   0   2  20       38.75       41.34     13.86 o 
   1   2  20       71.98       67.79     10.63 o 
   2   2  20        0.98       -5.16      7.52 o 
   3   2  20      394.83      412.32     22.94 o 
   4   2  20        6.39       23.52      9.97 o 
   5   2  20      816.09      794.75     29.53 o 
   6   2  20      375.66      379.56     25.73 o 
   7   2  20        2.32       12.75      9.76 o 
   8   2  20       38.76       46.28     12.65 o 
   9   2  20        7.15        3.16     10.22 o 
  10   2  20        1.71       -4.37     10.38 o 
  11   2  20       36.07       29.68     12.89 o 
  12   2  20       66.71       64.58     25.33 o 
  13   2  20       56.16       43.92     14.91 o 
  14   2  20        2.59        3.66     12.35 o 
  15   2  20       56.45       51.46     16.04 o 
   1   3  20      111.10      106.89     12.83 o 
   2   3  20       17.75       15.18      8.85 o 
   3   3  20      198.88      172.55     15.18 o 
   4   3  20      254.97      258.48     19.76 o 
   5   3  20     1195.78     1276.88     42.93 o 
   6   3  20      223.26      244.13     26.47 o 
   7   3  20       67.58       64.91     21.07 o 
   8   3  20      165.54      170.69     24.39 o 
   9   3  20      264.43      280.85     24.09 o 
  10   3  20      138.23      171.03     19.88 o 
  11   3  20      261.77      240.05     23.31 o 
  12   3  20        0.90       16.24     12.80 o 
  13   3  20      345.87      347.39     27.97 o 
  14   3  20       83.38       86.77     19.54 o 
   0   4  20      593.86      642.13     36.66 o 
   1   4  20      322.64      374.00     20.98 o 
   2   4  20       27.47       28.62      9.70 o 
   3   4  20      492.44      529.87     26.37 o 
   4   4  20      667.74      687.07     32.87 o 
   5   4  20       31.71       29.34     12.76 o 
   6   4  20       54.54       58.83     14.29 o 
   7   4  20       99.49       95.58     35.81 o 
   8   4  20      177.07      185.05     23.96 o 
   9   4  20       72.61       53.91     16.35 o 
  10   4  20       43.88       47.98     18.24 o 
  11   4  20      222.81      255.40     29.96 o 
  12   4  20      299.05      299.30     26.50 o 
  13   4  20       17.30        9.93     16.14 o 
   1   5  20     1173.52     1190.61     39.19 o 
   2   5  20        9.70        8.80     11.20 o 
   3   5  20      210.84      249.23     22.88 o 
   4   5  20      147.15      168.33     24.21 o 
   5   5  20       17.22       12.44     10.87 o 
   6   5  20        1.51        9.35     11.18 o 
   7   5  20        1.01        5.63     11.87 o 
   8   5  20      352.45      386.70     28.61 o 
   9   5  20       28.38       33.55     16.89 o 
  10   5  20        0.01       -9.83     13.48 o 
  11   5  20       43.05       70.54     20.74 o 
  12   5  20      144.16      195.29     28.07 o 
   0   6  20     1550.08     1443.17     94.64 o 
   1   6  20       19.55       18.24     14.25 o 
   2   6  20      275.36      236.39     37.81 o 
   3   6  20       14.95       41.88     13.25 o 
   4   6  20      585.15      624.97     34.58 o 
   5   6  20      109.07      121.08     18.95 o 
   6   6  20        1.95       13.82     12.58 o 
   7   6  20       61.17       46.32     14.48 o 
   8   6  20      159.77      155.38     21.29 o 
   9   6  20       11.82       18.81     15.65 o 
  10   6  20        0.31       14.36     22.32 o 
   1   7  20       24.99       12.85     19.21 o 
   2   7  20      284.77      327.23     31.82 o 
   3   7  20      151.17      175.97     26.36 o 
   4   7  20        2.80       -0.80     14.28 o 
   5   7  20      204.50      283.23     37.33 o 
   6   7  20       77.23       92.63     21.14 o 
   1   1  21       65.21       51.70     14.69 o 
   2   1  21      441.55      498.14     25.06 o 
   3   1  21      160.70      140.54     15.83 o 
   4   1  21       44.05       42.96     11.13 o 
   5   1  21      484.30      499.86     25.57 o 
   6   1  21      209.53      227.01     19.33 o 
   7   1  21       83.69       70.00     13.04 o 
   8   1  21        7.41        5.40     10.38 o 
   9   1  21        9.46      -10.00     10.14 o 
  10   1  21        0.15        3.99     11.28 o 
  11   1  21        1.36       11.98     12.26 o 
  12   1  21      126.02      154.64     20.96 o 
  13   1  21       39.57       21.80     13.69 o 
  14   1  21       58.23       61.62     16.56 o 
   0   2  21      209.30      219.43     23.49 o 
   1   2  21      203.61      215.11     20.74 o 
   2   2  21      226.41      277.39     20.73 o 
   3   2  21      430.03      448.21     24.42 o 
   4   2  21       88.14       90.00     14.31 o 
   5   2  21      344.67      427.37     43.55 o 
   6   2  21       37.42       20.33     12.34 o 
   7   2  21      252.42      266.32     23.91 o 
   8   2  21       84.74       82.62     18.99 o 
   9   2  21        0.08       -7.49     10.59 o 
  10   2  21       50.74       55.07     14.80 o 
  11   2  21       52.89       35.40     14.69 o 
  12   2  21       15.63       28.87     14.31 o 
  13   2  21      264.89      274.97     26.51 o 
  14   2  21      803.43      847.69     85.37 o 
   1   3  21      242.01      256.78     18.41 o 
   2   3  21        0.11        0.34      8.69 o 
   3   3  21      471.98      479.41     27.76 o 
   4   3  21       69.25       63.20     15.21 o 
   5   3  21        2.64       -0.12     11.96 o 
   6   3  21       34.02       17.54     14.42 o 
   7   3  21      166.53      135.83     23.10 o 
   8   3  21       85.39       84.41     19.87 o 
   9   3  21        8.84       11.71     15.26 o 
  10   3  21        0.28        6.35     15.58 o 
  11   3  21        0.72       10.23     12.57 o 
  12   3  21       31.85       47.73     15.95 o 
  13   3  21       92.97       83.37     20.04 o 
   0   4  21       15.38       10.77     13.72 o 
   1   4  21      365.56      365.93     23.36 o 
   2   4  21      397.11      395.07     24.62 o 
   3   4  21      689.06      665.13     30.06 o 
   4   4  21       30.17       31.03     12.49 o 
   5   4  21        8.70        1.07     11.12 o 
   6   4  21       41.35       18.68     15.49 o 
   7   4  21      133.70      135.62     23.47 o 
   8   4  21      133.33      166.28     25.41 o 
   9   4  21      170.69      114.62     23.16 o 
  10   4  21       97.57       84.11     27.25 o 
  11   4  21       35.42       19.37     17.39 o 
  12   4  21        3.08       15.10     27.66 o 
   1   5  21        0.14        4.55     11.51 o 
   2   5  21       58.59       73.80     16.30 o 
   3   5  21      691.04      686.35     34.95 o 
   4   5  21      103.76      133.71     19.53 o 
   5   5  21      334.38      324.46     28.07 o 
   6   5  21      431.83      431.58     30.15 o 
   7   5  21      272.81      295.31     31.64 o 
   8   5  21       31.44       31.46     17.57 o 
   9   5  21      176.60      214.74     29.26 o 
  10   5  21      164.81      140.32     24.87 o 
   0   6  21       73.05       34.24     28.11 o 
   1   6  21      106.45       83.12     19.51 o 
   2   6  21        8.70       15.45     15.06 o 
   3   6  21      406.77      402.79     29.96 o 
   4   6  21      235.62      205.45     23.31 o 
   5   6  21       56.35       52.69     18.82 o 
   6   6  21       91.06      104.87     19.40 o 
   7   6  21      297.79      359.86     29.55 o 
   0   0  22      194.05      248.48     47.09 o 
   1   0  22        0.49        5.64     16.69 o 
   2   0  22       53.25       25.87     19.50 o 
   3   0  22        0.70        8.26     17.36 o 
   4   0  22      330.20      290.33     35.17 o 
   5   0  22       39.72       10.66     18.31 o 
   6   0  22     1456.78     1543.49     60.05 o 
   7   0  22        9.26       -2.20     15.82 o 
   8   0  22       16.93       20.68     28.93 o 
   9   0  22      134.13      107.63     25.63 o 
  10   0  22      610.58      742.27     52.54 o 
  11   0  22       33.98       28.22     20.73 o 
  12   0  22       77.58       62.49     45.37 o 
   1   1  22       59.72       55.22     15.00 o 
   2   1  22        3.19       10.86     15.45 o 
   3   1  22      218.63      187.75     18.53 o 
   4   1  22       16.09        7.56     10.68 o 
   5   1  22       22.18        7.16     10.16 o 
   6   1  22      474.64      447.50     36.46 o 
   7   1  22      289.14      269.60     24.66 o 
   8   1  22        7.90       19.04     14.00 o 
   9   1  22      485.08      515.41     31.21 o 
  10   1  22       51.78       38.92     14.05 o 
  11   1  22      118.98      101.79     18.67 o 
  12   1  22       17.48        1.71     12.81 o 
   0   2  22      118.81       98.27     52.85 o 
   1   2  22       35.45       28.81     11.70 o 
   2   2  22      119.53      107.29     15.28 o 
   3   2  22        2.07        5.85     10.49 o 
   4   2  22      106.48       88.25     16.79 o 
   5   2  22       23.68       21.54     13.29 o 
   6   2  22        9.54        6.65     11.89 o 
   7   2  22       19.32       -3.88     14.09 o 
   8   2  22       11.97       28.31     18.62 o 
   9   2  22       24.05       22.66     16.28 o 
  10   2  22       13.14        8.46     16.23 o 
  11   2  22        0.37       -8.20     12.23 o 
  12   2  22        0.63       20.61     18.81 o 
   1   3  22      669.24      678.53     27.29 o 
   2   3  22      733.91      780.09     46.18 o 
   3   3  22       43.41       48.28     15.36 o 
   4   3  22        1.53       10.55     12.63 o 
   5   3  22       81.22       67.37     25.16 o 
   6   3  22      267.08      274.71     30.01 o 
   7   3  22       85.24       72.42     19.93 o 
   8   3  22       12.82        3.67     15.44 o 
   9   3  22      528.62      477.94     48.52 o 
  10   3  22        3.42       -0.66     14.95 o 
  11   3  22      224.43      273.46     39.24 o 
   0   4  22      224.32      261.98     28.37 o 
   1   4  22       42.97       43.25     12.62 o 
   2   4  22       58.76       50.70     13.41 o 
   3   4  22      361.44      376.40     27.35 o 
   4   4  22      308.38      282.28     30.21 o 
   5   4  22       28.81        7.13     15.45 o 
   6   4  22      234.96      219.09     28.33 o 
   7   4  22      127.14      141.33     38.05 o 
   8   4  22        7.61       22.09     16.66 o 
   9   4  22       46.23       30.55     20.98 o 
   1   5  22      109.73      103.63     18.57 o 
   2   5  22       33.02       29.41     14.15 o 
   3   5  22       10.80       10.07     13.12 o 
   4   5  22       16.37        1.77     12.34 o 
   5   5  22       24.44        0.01     12.90 o 
   6   5  22        1.70        0.32     16.14 o 
   7   5  22        0.00      -10.16     18.89 o 
   0   6  22      556.82      513.10     63.84 o 
   1   6  22      128.62      150.00     29.91 o 
   2   6  22      139.09      176.86     46.50 o 
   1   1  23       26.58       36.15     15.16 o 
   2   1  23      868.95      802.26     38.46 o 
   3   1  23      129.32      171.49     25.10 o 
   4   1  23      125.08      128.06     19.83 o 
   5   1  23      287.24      311.53     26.30 o 
   6   1  23      269.35      269.10     25.33 o 
   7   1  23      199.71      203.95     27.32 o 
   8   1  23      152.38      150.59     29.96 o 
   9   1  23      353.79      330.48     33.70 o 
  10   1  23      368.73      340.30     28.85 o 
   0   2  23     1826.51     1937.13     86.19 o 
   1   2  23        3.62       10.69     12.67 o 
   2   2  23      106.94      122.87     19.93 o 
   3   2  23       28.28       -4.38     11.20 o 
   4   2  23        1.54        6.51     12.48 o 
   5   2  23       52.35       35.85     15.22 o 
   6   2  23        0.74       12.09     13.25 o 
   7   2  23      358.71      362.46     34.64 o 
   8   2  23      120.18      157.51     26.50 o 
   9   2  23       10.32        6.53     16.78 o 
   1   3  23      202.55      176.60     25.67 o 
   2   3  23      528.02      567.73     36.77 o 
   3   3  23       53.14       42.16     15.13 o 
   4   3  23       28.08       28.72     14.84 o 
   5   3  23        3.32        5.34     13.95 o 
   6   3  23       61.30       54.73     19.22 o 
   7   3  23        3.99        1.13     16.71 o 
   8   3  23       58.80       53.92     19.22 o 
   0   4  23      232.69      288.33     30.75 o 
   1   4  23       29.92        5.38     12.17 o 
   2   4  23      114.79      104.21     25.72 o 
   3   4  23        0.10      -12.07     14.87 o 
   4   4  23        0.09        1.10     15.09 o 
   5   4  23        9.70       14.99     16.89 o 
   6   4  23       25.29       18.54     16.61 o 
   1   5  23       87.00       68.98     27.34 o 
   0   0  24       39.18        1.64     27.96 o 
   1   0  24      422.19      384.62     43.00 o 
   2   0  24        0.91       -7.16     18.39 o 
   3   0  24      206.22      188.82     33.37 o 
   4   0  24      654.12      761.56     54.94 o 
   5   0  24        2.32      -26.31     26.31 o 
   6   0  24       11.61       28.11     35.43 o 
   7   0  24      113.40      174.02     52.48 o 
   1   1  24       10.16        5.72     14.26 o 
   2   1  24       28.79        5.42     14.12 o 
   3   1  24       69.58       48.19     17.11 o 
   4   1  24       45.70       42.59     20.00 o 
   5   1  24      136.73      172.41     27.42 o 
   6   1  24      173.40      183.66     50.01 o 
   7   1  24       31.91       24.65     18.51 o 
   0   2  24       71.88       86.50     26.00 o 
   1   2  24      237.87      214.47     23.78 o 
   2   2  24      101.95       97.20     20.11 o 
   3   2  24      228.70      213.15     39.60 o 
   4   2  24       35.40       48.62     21.27 o 
   5   2  24       28.04       39.98     16.70 o 
   6   2  24       31.30       25.25     17.91 o 
   1   3  24      762.93      812.05     41.25 o 
   2   3  24      165.75      171.70     27.86 o 
   3   3  24       24.66        3.10     15.77 o 
   4   3  24       47.92       54.56     17.18 o 
                                                 
